# Supplementary material for: Ribosome heterogeneity arising from common and rare rRNA sequence variants affects diverse human phenotypes
Source: medRxiv. 2025 Nov 19:2025.09.02.25334953. Originally published 2025 Sep 4. Preprint. [Version 2] doi: 10.1101/2025.09.02.25334953 (PMC12424869; doi:10.1101/2025.09.02.25334953)
Supplement: Supplement 1 [file media-1.xlsx]

## Sheet: Table of Content
Table	Content
S1	Heritability of rRNA variants calculated base on UKBB monozigoth twins
S2	Linear regression model results
S3	Logistic regresion model results
S4	ES/non-ES annorations

## Sheet: Table S1
Gene	Position	NUC	Variant	Mean expression	Spearman correlation	Pearson correlation
18s	70	-	indel	0.065637	0.0788594	0.0701416
18s	72	-	indel	0.0655717	-0.0880611	-0.0777119
18s	74	-	indel	0.0386007	0.205423	0.220224
18s	74	C	SNV	0.0191842	0.107376	0.0736276
18s	74	GG	indel	0.0623267	0.0113139	0.0590129
18s	83	-	indel	0.065615	-0.0611853	-0.0165926
18s	83	AA	indel	0.0655811	0.00384018	0.00645541
18s	94	-	indel	0.0841226	0.177812	0.132182
18s	100	-	indel	0.0654277	-0.0878805	-0.0747894
18s	102	-	indel	0.0653618	-0.0261877	0.0180154
18s	109	-	indel	0.0655502	0.0835988	0.0971545
18s	113	-	indel	0.0212678	0.358382	0.379359
18s	119	-	indel	0.0652398	0.120305	0.13831
18s	119	TT	indel	0.0657041	0.0289447	0.0167185
18s	122	-	indel	0.0655067	0.121027	0.0685112
18s	122	GG	indel	0.0656827	-0.0699737	-0.0283606
18s	131	-	indel	0.0568805	0.111144	0.125439
18s	132	-	indel	0.0569436	0.13485	0.127876
18s	133	-	indel	0.103738	0.149153	0.159214
18s	143	-	indel	0.0513968	0.17754	0.146268
18s	145	-	indel	0.0500489	0.248578	0.251333
18s	170	-	indel	0.107303	-0.0302628	-0.0320865
18s	178	-	indel	0.0325088	-0.079882	-0.073816
18s	178	CC	indel	0.0342951	0.0227857	0.0372623
18s	183	-	indel	0.0365558	0.165118	0.121083
18s	183	GG	indel	0.00196815	-0.0126145	-0.0123668
18s	192	CC	indel	0.050964	0.0234934	0.057631
18s	192	-	indel	0.0494085	-0.0195969	0.0290567
18s	202	GG	indel	0.0445605	0.256769	0.966747
18s	202	-	indel	0.0969081	0.045236	-0.0220334
18s	218	-	indel	0.0170687	-0.0869965	-0.079177
18s	229	-	indel	0.00946739	-0.123562	-0.1389
18s	229	AA	indel	0.0245158	-0.0328271	0.000139085
18s	235	-	indel	0.0099477	-0.134507	-0.0697627
18s	237	-	indel	0.0281373	-0.0768403	-0.0716638
18s	240	-	indel	0.00655345	-0.268899	-0.238087
18s	246	CC	indel	0.0312384	-0.0275651	0.00288724
18s	246	-	indel	0.0460157	0.0607222	0.0871827
18s	253	-	indel	0.011026	-0.0473416	-0.0313828
18s	255	-	indel	0.0112981	0.0589909	0.0346642
18s	257	CC	indel	0.02728	-0.0284015	0.0264848
18s	257	-	indel	0.0557803	-0.0326475	0.0288618
18s	261	-	indel	0.0189685	0.0263803	0.0192351
18s	263	-	indel	0.0121472	-0.0856104	-0.0581864
18s	265	GG	indel	0.0388002	0.068593	0.103206
18s	265	-	indel	0.0508589	0.19003	0.222184
18s	272	GG	indel	0.0184149	0.00538209	0.00852726
18s	272	-	indel	0.0184016	-0.0227294	-0.0230709
18s	277	-	indel	0.0172931	0.00306435	-0.0238339
18s	282	-	indel	0.0290172	0.0148478	0.0477267
18s	282	GG	indel	0.0163478	0.0121773	0.0744767
18s	285	-	indel	0.0252259	-0.0403895	-0.01935
18s	288	-	indel	0.0171115	0.00882732	0.0402028
18s	307	GG	indel	0.00338773	0.0315784	0.0236444
18s	307	-	indel	0.0301246	-0.0101258	-0.0130733
18s	310	-	indel	0.0290007	0.0798138	0.0524538
18s	321	CC	indel	0.0552075	0.172502	0.789155
18s	321	-	indel	0.0599184	-0.00167717	0.0700051
18s	329	-	indel	0.0489666	-0.0184554	0.062573
18s	332	-	indel	0.0199234	-0.0770156	-0.0330251
18s	338	GG	indel	0.0661347	0.0274949	0.0153786
18s	340	CC	indel	0.0830964	-0.0907836	-0.0961403
18s	340	-	indel	0.0669445	-0.00227992	-0.0220213
18s	353	CC	indel	0.134533	0.0647378	0.0405264
18s	356	-	indel	0.136699	0.0506919	0.0690127
18s	363	-	indel	0.152405	-0.0214896	-0.0193531
18s	366	-	indel	0.0514885	0.111706	0.107061
18s	386	-	indel	0.0272264	-0.134606	-0.119082
18s	403	-	indel	0.017881	-0.0567879	-0.0533276
18s	410	GG	indel	0.0375251	0.0728909	0.0612597
18s	410	-	indel	0.0251301	0.0215695	0.0335261
18s	419	GG	indel	0.0169143	0.0649054	0.073252
18s	419	-	indel	0.0167952	-0.00921037	0.0234758
18s	427	-	indel	0.00733819	0.0238786	0.0642732
18s	429	-	indel	0.032647	0.0119479	0.000878397
18s	431	-	indel	0.0158911	0.019862	0.033284
18s	436	GG	indel	0.0305159	0.0437211	0.0427442
18s	436	-	indel	0.0299116	0.0959168	0.104166
18s	441	-	indel	0.0150505	0.0777904	0.066094
18s	447	AA	indel	0.0145286	0.127549	0.135498
18s	447	-	indel	0.0146779	0.0629664	0.0740324
18s	462	-	indel	0.0134664	0.0385706	0.014338
18s	470	-	indel	0.0130862	-0.0303903	-0.0336125
18s	477	GG	indel	0.0126474	-0.108908	-0.136147
18s	484	AA	indel	0.0122234	0.0705948	0.053049
18s	490	CC	indel	0.0220349	-0.117242	-0.1471
18s	490	-	indel	0.0114942	-0.0554245	-0.0549301
18s	496	-	indel	0.0112496	0.0915735	0.0941478
18s	501	-	indel	0.0109154	0.169145	0.173523
18s	501	CC	indel	0.0113936	-0.0104504	-0.0130211
18s	504	-	indel	0.0608143	0.0258717	0.0437526
18s	509	GG	indel	0.0187849	-0.0189791	-0.0342339
18s	518	GG	indel	0.0106352	-0.00650958	-0.0367763
18s	519	AA	indel	0.0192078	0.115852	0.0956103
18s	519	-	indel	0.0272165	-0.119408	-0.102104
18s	534	GG	indel	0.0201949	-0.0396872	-0.0133694
18s	534	-	indel	0.0104333	0.0191111	-0.0158133
18s	540	-	indel	0.0106244	0.045909	0.0309816
18s	546	-	indel	0.0110481	0.0801363	0.0548484
18s	546	GG	indel	0.0112578	0.00379581	0.0162864
18s	548	-	indel	0.024277	-0.0494624	-0.0553739
18s	548	CC	indel	0.00769254	0.0555587	0.100717
18s	558	-	indel	0.0119078	-0.0162804	-0.0128237
18s	558	GG	indel	0.0120777	0.193032	0.163546
18s	567	-	indel	0.0124833	-0.0342424	-0.0301161
18s	567	CC	indel	0.0126607	-0.0104915	-0.00567665
18s	571	-	indel	0.0125931	0.0700862	0.0536193
18s	574	-	indel	0.0127835	0.105675	0.109021
18s	574	AA	indel	0.0132227	-0.106471	-0.117973
18s	578	-	indel	0.0131024	-0.00731895	-0.00126537
18s	580	-	indel	0.0133076	-0.0440457	-0.099793
18s	592	-	indel	0.0142966	0.130917	0.137219
18s	597	-	indel	0.0146039	0.231971	0.216684
18s	597	GG	indel	0.0147976	-0.00813049	0.00552423
18s	600	-	indel	0.0148342	0.047281	0.0305055
18s	600	GG	indel	0.015058	-0.0526869	-0.0318721
18s	614	-	indel	0.015717	0.074079	0.077894
18s	625	GG	indel	0.00799854	0.0799631	0.0959667
18s	625	-	indel	0.0163245	-0.0940838	-0.098598
18s	628	-	indel	0.0165154	0.000891605	-0.00271116
18s	632	-	indel	0.0167439	-0.0645613	-0.0650693
18s	638	-	indel	0.0171711	0.0508345	0.0403623
18s	651	-	indel	0.0180669	-0.0799848	-0.0705088
18s	653	-	indel	0.0264584	0.0328769	0.00466096
18s	666	-	indel	0.0188963	-0.103904	-0.113669
18s	668	-	indel	0.0313371	-0.00953282	-0.0213393
18s	668	AA	indel	0.0193029	-0.0508085	-0.0366599
18s	683	-	indel	0.0197143	0.160195	0.108665
18s	690	-	indel	0.0759976	0.149647	0.116973
18s	696	GG	indel	0.0478641	-0.0828241	-0.0555995
18s	696	-	indel	0.0226005	-0.0958108	-0.0387929
18s	700	GG	indel	0.0223689	-0.164991	-0.184035
18s	700	-	indel	0.0314976	-0.0704866	-0.0741796
18s	707	CC	indel	0.0210545	0.186798	0.186182
18s	710	-	indel	0.0198949	0.0113009	-0.0022382
18s	722	-	indel	0.0184904	-0.0731333	-0.0876548
18s	725	-	indel	0.0181766	0.109135	0.0987781
18s	728	-	indel	0.017608	-0.116798	-0.0886966
18s	728	CC	indel	0.0178319	-0.0488046	-0.029745
18s	733	CC	indel	0.0297278	-0.0567197	-0.039318
18s	733	-	indel	0.0323591	-0.0107858	0.0275145
18s	738	CC	indel	0.030497	0.113722	0.114889
18s	738	-	indel	0.0389343	0.0913354	0.0635968
18s	751	-	indel	0.0145684	0.0283907	0.0245293
18s	755	CC	indel	0.045684	0.0159472	0.0595658
18s	755	-	indel	0.062083	0.147162	0.142402
18s	781	CC	indel	0.0244866	-0.010366	0.00550467
18s	781	-	indel	0.0232898	0.0642908	0.0104443
18s	786	GG	indel	0.0239167	-0.0925733	-0.0808427
18s	786	-	indel	0.0434308	0.124978	0.119156
18s	790	CC	indel	0.0126905	0.0437038	-0.00219178
18s	790	-	indel	0.0228546	-0.0566256	-0.10094
18s	799	TT	indel	0.0126293	0.140255	0.18084
18s	799	-	indel	0.0240814	-0.0308751	-0.0147279
18s	804	-	indel	0.0122964	-0.0788226	-0.0718477
18s	808	AA	indel	0.0445764	-0.100681	-0.0719261
18s	808	-	indel	0.058184	0.0401612	0.0354946
18s	825	-	indel	0.012421	0.0903962	0.0844588
18s	831	GG	indel	0.0204209	-0.0209484	-0.0418182
18s	833	-	indel	0.00824083	0.0149907	-0.00349693
18s	839	-	indel	0.0124936	-0.0407779	-0.0144387
18s	842	-	indel	0.0131021	-0.0305786	-0.0378942
18s	859	-	indel	0.015553	-0.0380339	-0.0516688
18s	861	-	indel	0.0158375	-0.0619839	-0.0688028
18s	867	-	indel	0.00587194	0.0650872	0.0617736
18s	873	GG	indel	0.0100008	0.066048	0.0901707
18s	876	CC	indel	0.0286643	-0.105605	-0.105844
18s	880	-	indel	0.0179251	-0.0275727	-0.0509407
18s	887	-	indel	0.0219494	-0.0887688	-0.0913043
18s	896	TT	indel	0.0039748	-0.0254454	-0.0560009
18s	896	-	indel	0.019131	0.0169481	-0.0172049
18s	901	-	indel	0.0198094	0.0175767	0.0494458
18s	903	-	indel	0.0201237	0.0469283	0.0296205
18s	911	-	indel	0.0208423	-0.0878827	-0.0887186
18s	923	GG	indel	0.0697589	0.0588546	0.0350517
18s	923	-	indel	0.0763136	0.0936445	0.12349
18s	928	GG	indel	0.0410333	0.0516157	0.0488426
18s	930	-	indel	0.0416522	0.184203	0.176225
18s	932	GG	indel	0.0604871	-0.0169383	0.031026
18s	932	-	indel	0.117496	-0.0375794	-0.0374885
18s	939	TT	indel	0.00315402	-0.135939	-0.147333
18s	950	-	indel	0.0280046	0.125522	0.163181
18s	970	-	indel	0.0218808	-0.0710124	-0.0724006
18s	973	-	indel	0.021095	-0.0510304	-0.0579041
18s	985	GG	indel	0.019509	0.00355344	0.0503428
18s	985	-	indel	0.0342043	0.0311391	0.0569937
18s	1002	-	indel	0.0258999	0.0447772	0.0482857
18s	1002	TT	indel	0.0163457	-0.0394092	-0.0587997
18s	1006	-	indel	0.024854	0.0155663	0.0499484
18s	1008	-	indel	0.0149641	-0.0779851	-0.075691
18s	1015	TT	indel	0.015525	0.142101	0.16283
18s	1015	-	indel	0.0150794	0.00649227	-0.000660654
18s	1034	-	indel	0.0151325	-0.010973	0.0110173
18s	1040	GG	indel	0.0213074	-0.0335413	-0.0331724
18s	1072	TT	indel	0.0173456	0.00798766	-0.0149144
18s	1074	-	indel	0.0171034	-0.0849189	-0.0421829
18s	1082	AA	indel	0.0233002	0.121799	0.151625
18s	1082	-	indel	0.0189318	0.0108399	0.0218053
18s	1090	-	indel	0.0296635	0.0359715	0.093921
18s	1096	-	indel	0.03208	0.0260838	0.033685
18s	1116	-	indel	0.100606	-0.0650725	-0.0819933
18s	1123	CC	indel	0.166287	0.0952615	0.0924357
18s	1127	-	indel	0.0535062	0.104305	0.140811
18s	1129	-	indel	0.0702868	0.0450826	0.0144487
18s	1138	-	indel	0.0827252	-0.0463208	-0.0488351
18s	1140	-	indel	0.125625	-0.00725622	-0.0312511
18s	1140	GG	indel	0.0829385	-0.0995446	-0.135698
18s	1143	-	indel	0.0748954	0.0129391	-0.0484093
18s	1148	-	indel	0.141848	0.0605983	0.063068
18s	1154	-	indel	0.0358841	0.0376068	0.00926471
18s	1157	-	indel	0.0668065	-0.0153643	0.0164727
18s	1162	-	indel	0.0254903	-0.0312386	-0.0436818
18s	1164	GG	indel	0.0602616	-0.0390099	-0.00731075
18s	1164	-	indel	0.0752508	-0.0276636	-0.0733642
18s	1175	GG	indel	0.0245782	-0.0646263	-0.0422235
18s	1181	-	indel	0.0122476	-0.0192842	0.00286218
18s	1188	-	indel	0.0120354	-0.0841626	-0.05065
18s	1194	-	indel	0.0118703	0.0771379	0.035479
18s	1197	-	indel	0.0117885	0.107298	0.0412848
18s	1206	-	indel	0.021146	-0.112105	-0.141042
18s	1210	-	indel	0.01137	-0.0210977	0.0233889
18s	1215	-	indel	0.0113261	-0.0785846	-0.0701655
18s	1218	-	indel	0.0112484	-0.00299727	-0.0649693
18s	1230	-	indel	0.0108763	-0.105644	-0.118039
18s	1235	-	indel	0.0107204	0.0541282	0.0281612
18s	1242	-	indel	0.0104395	-0.0927399	-0.0767253
18s	1242	TT	indel	0.0106869	0.027432	0.0218383
18s	1255	-	indel	0.0873284	0.00144345	-0.0310515
18s	1258	AA	indel	0.0210494	-0.0158433	-0.0356021
18s	1258	-	indel	0.0210157	-0.0295571	-0.0215378
18s	1266	-	indel	0.117913	-0.0130798	0.000468246
18s	1271	-	indel	0.0548094	-0.026034	-0.0243546
18s	1271	CC	indel	0.0210592	-0.0518376	-0.0837155
18s	1280	GG	indel	0.0217449	0.0786906	0.0477713
18s	1306	-	indel	0.0129425	-0.0362377	-0.0375721
18s	1316	-	indel	0.05477	0.0939691	0.0942842
18s	1320	GG	indel	0.0211337	0.107685	0.0877327
18s	1320	-	indel	0.0337456	0.17087	0.164869
18s	1327	-	indel	0.0129111	0.0892168	0.109435
18s	1334	-	indel	0.0210375	-0.0286893	-0.0165464
18s	1367	TT	indel	0.0215593	-0.082837	-0.0700506
18s	1373	-	indel	0.0421665	0.0215619	0.00978538
18s	1393	-	indel	0.0428275	-0.10052	-0.0616409
18s	1415	CC	indel	0.0945987	-0.115606	-0.0932432
18s	1415	-	indel	0.112553	0.00277436	-0.014163
18s	1424	GG	indel	0.0421384	0.101161	0.134795
18s	1428	GG	indel	0.0412936	0.0311565	0.00850589
18s	1433	CC	indel	0.125322	0.0242703	0.0031902
18s	1433	-	indel	0.0986347	-0.0699445	-0.0256589
18s	1449	-	indel	0.107697	0.0295918	0.0253971
18s	1467	-	indel	0.0558131	-0.0375015	-0.0393876
18s	1467	CC	indel	0.0573038	-0.0633538	-0.0477808
18s	1470	-	indel	0.0783355	0.0730424	0.00986847
18s	1470	CC	indel	0.0554102	-0.033723	-0.0526883
18s	1501	-	indel	0.0802498	-0.0917488	-0.0876864
18s	1514	GG	indel	0.0351306	0.0187973	0.0760211
18s	1514	-	indel	0.0927732	0.00963237	-0.0264777
18s	1540	-	indel	0.055683	0.0796645	0.077581
18s	1553	CC	indel	0.078124	-0.0646334	-0.0364728
18s	1557	CC	indel	0.161631	0.23586	0.174239
18s	1559	T	SNV	0.0203912	0.0965098	0.0794494
18s	1562	T	SNV	0.0202254	0.2304	0.3828
18s	1564	-	indel	0.0551415	0.111827	0.111555
18s	1575	GG	indel	0.0597728	0.0363892	0.0134146
18s	1575	-	indel	0.0170678	0.151685	0.165551
18s	1579	AA	indel	0.0170167	0.0988362	0.0721355
18s	1581	-	indel	0.0359562	0.170115	0.177331
18s	1581	CC	indel	0.0163126	0.0471014	0.0866871
18s	1585	TT	indel	0.027313	-0.0601336	-0.0269679
18s	1588	AA	indel	0.0161991	0.023422	-0.0385365
18s	1590	CC	indel	0.0290377	-0.0755592	-0.0777835
18s	1590	-	indel	0.0414624	-0.0711694	-0.0480294
18s	1603	GG	indel	0.0150619	-0.0593696	-0.0451484
18s	1603	-	indel	0.0525198	0.0660935	0.0506009
18s	1610	-	indel	0.0281222	-0.0838564	-0.040155
18s	1626	CC	indel	0.0328176	-0.0103552	-0.0176
18s	1626	-	indel	0.086121	0.0825968	0.052797
18s	1638	GG	indel	0.0149675	-0.12273	-0.129431
18s	1638	-	indel	0.0384087	0.0669353	0.0926864
18s	1644	-	indel	0.0632146	-0.0119112	-0.0191744
18s	1656	GG	indel	0.0362956	0.0145816	0.0185757
18s	1656	-	indel	0.0226141	0.0121102	0.013701
18s	1682	CC	indel	0.0163321	0.0685475	0.0846038
18s	1682	-	indel	0.0340967	0.051936	0.0744841
18s	1687	-	indel	0.0207067	-0.0801124	-0.0803412
18s	1700	CC	indel	0.0170475	0.105421	0.133364
18s	1703	CC	indel	0.025421	0.0396808	0.0209327
18s	1703	-	indel	0.0228158	0.163668	0.171967
18s	1716	-	indel	0.0189623	-0.0516417	0.00242883
18s	1722	-	indel	0.0205022	0.00159494	-0.026637
18s	1726	-	indel	0.0210722	0.074211	0.0725733
18s	1728	TT	indel	0.0243641	0.0680022	0.0841092
18s	1736	GG	indel	0.0229433	0.0340325	-0.0198873
18s	1738	CC	indel	0.0350405	0.02457	0.0276998
18s	1738	-	indel	0.0304694	0.0289858	0.0529
18s	1743	-	indel	0.0374103	0.173274	0.186028
18s	1748	-	indel	0.0657176	-0.0431977	-0.0485334
18s	1750	CC	indel	0.102711	0.0866102	0.0500781
18s	1750	-	indel	0.0916734	0.142827	0.127223
18s	1755	-	indel	0.0428748	0.0693614	0.0414547
18s	1757	GG	indel	0.072585	0.137584	0.131787
18s	1757	-	indel	0.0893663	-0.08327	-0.0800841
18s	1763	GG	indel	0.0338868	-0.0804069	-0.0650899
18s	1765	-	indel	0.0768827	0.00706468	0.039485
18s	1765	CC	indel	0.0640586	0.197655	0.195784
18s	1772	-	indel	0.0552598	0.13474	0.13452
18s	1776	-	indel	0.0570337	0.111599	0.137251
18s	1789	GG	indel	0.0405237	0.173776	0.148118
18s	1790	-	indel	0.118476	0.48638	0.515739
18s	1795	-	indel	0.103039	0.319485	0.336664
18s	1822	AA	indel	0.0567022	-0.169424	-0.168783
18s	1822	-	indel	0.0533991	0.104201	0.14283
18s	1831	-	indel	0.0460569	-0.0588915	-0.0428649
18s	1831	AA	indel	0.0480832	0.137801	0.15951
18s	1838	-	indel	0.041806	0.00721724	-0.00170948
18s	1841	-	indel	0.0397431	0.0549441	-0.0231243
18s	1846	GG	indel	0.0395005	0.123494	0.164254
18s	1857	-	indel	0.0596217	0.195572	0.320188
28s	26	CC	indel	0.0819937	0.239883	0.212735
28s	26	-	indel	0.0794929	0.274519	0.272873
28s	60	A	SNV	0.393752	0.972059	0.971952
28s	64	AA	indel	0.0508829	0.408933	0.376442
28s	74	-	indel	0.0240312	0.505756	0.500288
28s	79	-	indel	0.0613062	0.502571	0.518106
28s	79	CC	indel	0.0203906	-0.070755	-0.0894904
28s	94	AA	indel	0.0485784	0.175503	0.158579
28s	95	GG	indel	0.0782543	0.368809	0.414072
28s	95	TG	indel	0.0204179	0.608269	0.626027
28s	102	GG	indel	0.0669911	0.830807	0.828297
28s	102	-	indel	0.056519	0.0618345	0.0412804
28s	106	G	SNV	0.0393873	0.871492	0.882297
28s	110	-	indel	0.115764	0.616859	0.615533
28s	123	CC	indel	0.027068	0.104726	0.0893799
28s	123	-	indel	0.0338821	0.261364	0.31382
28s	128	CC	indel	0.0429926	0.0516473	0.0565221
28s	128	-	indel	0.0354552	0.108467	0.141626
28s	137	GG	indel	0.111662	-0.121791	-0.113939
28s	137	-	indel	0.0473023	0.0617546	0.10878
28s	144	GG	indel	0.121875	-0.0298666	-0.00916762
28s	144	-	indel	0.0603586	0.0477691	0.028358
28s	153	-	indel	0.073163	0.0891692	0.0345862
28s	160	-	indel	0.115216	0.30642	0.335519
28s	166	CC	indel	0.055834	0.212607	0.223766
28s	166	-	indel	0.0293142	0.307037	0.338821
28s	172	CC	indel	0.103932	0.032944	0.0083964
28s	172	-	indel	0.0360237	0.0474922	0.0487229
28s	176	-	indel	0.0454738	0.144029	0.179442
28s	179	GG	indel	0.0693993	-0.0220013	-0.038815
28s	180	CC	indel	0.0649198	0.175616	0.141953
28s	188	GG	indel	0.139342	0.222239	0.214655
28s	188	-	indel	0.108613	0.394884	0.358093
28s	194	CC	indel	0.0731945	-0.0270447	0.0563896
28s	201	CC	indel	0.115198	0.0710095	0.0452452
28s	213	-	indel	0.156603	0.393655	0.364653
28s	215	-	indel	0.0372092	-0.0314472	-0.0307999
28s	215	CC	indel	0.0627581	-0.0401797	0.033784
28s	220	-	indel	0.0443743	0.00945502	0.0325203
28s	229	-	indel	0.102169	-0.0890137	-0.0934159
28s	231	TT	indel	0.105108	-0.0597443	-0.055982
28s	236	GG	indel	0.095659	0.00343065	-0.0103731
28s	238	-	indel	0.0748611	0.100389	0.122291
28s	240	GG	indel	0.0721238	0.126929	0.101439
28s	240	-	indel	0.064336	0.236903	0.231448
28s	248	CC	indel	0.0905078	0.0237866	0.0200142
28s	248	-	indel	0.0853753	-0.079376	-0.0261174
28s	253	-	indel	0.0782388	0.0740349	0.0758396
28s	259	-	indel	0.0553267	0.0722674	0.0284334
28s	261	-	indel	0.0466231	-0.0601717	-0.0844247
28s	261	GG	indel	0.054582	0.0563835	0.0735104
28s	264	-	indel	0.0476672	-0.078539	-0.0943224
28s	264	G	SNV	0.0325047	-0.075937	-0.0654908
28s	267	-	indel	0.0379759	-0.0408933	0.0244548
28s	274	-	indel	0.0533495	0.0315503	0.0986101
28s	292	-	indel	0.0347703	0.119953	0.131538
28s	302	-	indel	0.0247224	-0.0254822	-0.0243163
28s	310	GG	indel	0.0254706	0.0546822	0.905689
28s	310	-	indel	0.0242357	0.0488522	0.0259551
28s	314	GG	indel	0.0247974	-0.0350464	-0.0272184
28s	334	-	indel	0.0248985	0.0856698	0.0864697
28s	339	-	indel	0.0253016	0.103556	0.108589
28s	341	-	indel	0.0252149	0.0898184	0.0692801
28s	348	GG	indel	0.0260869	0.0917206	0.0804438
28s	350	-	indel	0.0259047	-0.0789222	-0.118404
28s	362	-	indel	0.0277547	0.0498347	0.058534
28s	373	-	indel	0.0303907	0.053967	0.101175
28s	373	GG	indel	0.0557445	0.0538685	0.0549945
28s	380	-	indel	0.0328643	0.0080093	-0.00347649
28s	383	-	indel	0.0722496	0.0921881	0.110633
28s	411	-	indel	0.0457434	0.0370882	0.0668887
28s	418	AA	indel	0.0503078	0.0100414	-0.0187297
28s	430	GG	indel	0.113575	-0.0451191	0.0280694
28s	433	-	indel	0.0629868	0.0836183	0.0754696
28s	437	GG	indel	0.0775623	0.0384169	0.0689458
28s	437	-	indel	0.0709866	0.114365	0.106381
28s	441	-	indel	0.0251025	0.483655	0.469397
28s	519	CC	indel	0.0474953	0.540761	0.549175
28s	566	-	indel	0.0268585	0.399176	0.449116
28s	587	GG	indel	0.0223797	0.305453	0.31093
28s	609	GG	indel	0.0517822	0.782018	0.826806
28s	623	GG	indel	0.0144958	0.382386	0.428147
28s	644	GG	indel	0.0229259	0.308844	0.383081
28s	756	-	indel	0.0218986	0.378495	0.535842
28s	762	A	SNV	0.0218986	0.378495	0.535842
28s	764	-	indel	0.10309	0.428966	0.425828
28s	765	-	indel	0.10309	0.428966	0.425828
28s	766	-	indel	0.10309	0.428966	0.425828
28s	767	-	indel	0.10309	0.428966	0.425828
28s	783	TCCT	indel	0.0669156	0.660539	0.82816
28s	783	-	indel	0.0226549	0.57916	0.650535
28s	784	-	indel	0.0226568	0.57998	0.652924
28s	785	-	indel	0.0226568	0.57998	0.652924
28s	786	GT	indel	0.0503685	0.956301	0.968482
28s	848	-	indel	0.298321	0.886126	0.902002
28s	848	GGCG	indel	0.0551046	0.83582	0.926593
28s	849	-	indel	0.298321	0.886126	0.902002
28s	850	-	indel	0.298321	0.886126	0.902002
28s	851	-	indel	0.189464	0.909599	0.932564
28s	852	-	indel	0.189464	0.909599	0.932564
28s	853	-	indel	0.189464	0.909599	0.932564
28s	854	-	indel	0.0484182	0.467469	0.526533
28s	855	-	indel	0.0484182	0.467469	0.526533
28s	856	-	indel	0.0484182	0.467469	0.526533
28s	859	T	SNV	0.0247745	0.167126	0.193948
28s	862	T	SNV	0.0491994	0.66274	0.808425
28s	864	-	indel	0.0378882	0.321395	0.366432
28s	865	-	indel	0.0378882	0.321395	0.366432
28s	866	-	indel	0.0247745	0.167126	0.193948
28s	867	-	indel	0.0247745	0.167126	0.193948
28s	868	C	SNV	0.0491994	0.66274	0.808425
28s	868	-	indel	0.0247745	0.167126	0.193948
28s	869	GGCG	indel	0.105084	0.636933	0.7585
28s	869	-	indel	0.0166455	0.308192	0.3947
28s	870	-	indel	0.0170901	0.307506	0.398456
28s	871	-	indel	0.0170901	0.307506	0.398456
28s	872	-	indel	0.0170901	0.307506	0.398456
28s	873	-	indel	0.0170901	0.307506	0.398456
28s	874	-	indel	0.0170901	0.307506	0.398456
28s	879	T	SNV	0.0755783	0.571733	0.837551
28s	883	G	SNV	0.0730253	0.948793	0.96455
28s	900	CC	indel	0.0265452	0.490939	0.849588
28s	902	G	SNV	0.0205425	0.129525	0.106154
28s	919	CC	indel	0.0281655	0.769444	0.944
28s	983	CC	indel	0.045025	0.374812	0.425185
28s	983	-	indel	0.0251519	0.372399	0.395143
28s	1002	T	SNV	0.0754827	0.335114	0.330888
28s	1015	-	indel	0.0170901	0.307506	0.398456
28s	1024	GG	indel	0.0144958	0.382386	0.428147
28s	1064	GG	indel	0.0475829	0.546547	0.537675
28s	1138	GG	indel	0.0561363	0.399846	0.605107
28s	1161	GG	indel	0.0263627	0.513175	0.503839
28s	1248	-	indel	0.0258374	0.465907	0.436772
28s	1258	GG	indel	0.0144958	0.382386	0.428147
28s	1313	CC	indel	0.0466143	0.083428	0.0557701
28s	1313	-	indel	0.0899257	0.116335	0.132449
28s	1318	CC	indel	0.0448232	0.156022	0.168019
28s	1328	GG	indel	0.101472	-0.00766306	-0.00587517
28s	1328	-	indel	0.101257	0.0774528	0.0767939
28s	1331	-	indel	0.101241	0.0918938	0.0898687
28s	1338	GG	indel	0.100385	0.00293235	-0.0408015
28s	1345	G	SNV	0.244006	0.0474823	0.041087
28s	1347	TG	indel	0.202259	0.0185052	0.00460028
28s	1358	GG	indel	0.146974	0.0165283	-0.000254341
28s	1358	-	indel	0.127571	-0.0936791	-0.130245
28s	1375	-	indel	0.0557008	-0.038262	-0.0758729
28s	1391	-	indel	0.0369189	-0.0318234	-0.0873528
28s	1399	GG	indel	0.0543963	0.0274753	0.0527846
28s	1403	-	indel	0.0502904	0.213298	0.231111
28s	1409	CC	indel	0.0479551	0.0593567	0.0602222
28s	1413	-	indel	0.0455832	-0.176228	-0.177456
28s	1415	-	indel	0.0443773	0.113134	0.0277941
28s	1424	GG	indel	0.058824	0.0215284	0.0387771
28s	1424	-	indel	0.040855	-0.081768	-0.103805
28s	1429	-	indel	0.037842	-0.0682598	-0.0726504
28s	1429	CC	indel	0.0389309	0.0180236	0.0218703
28s	1434	GG	indel	0.0431944	-0.0191111	-0.0268362
28s	1441	-	indel	0.0332744	-0.0387134	-0.00121894
28s	1446	CC	indel	0.0324304	0.113007	0.104737
28s	1449	-	indel	0.0313086	0.0288863	0.0755561
28s	1453	GG	indel	0.0305466	-0.00886844	0.026092
28s	1460	-	indel	0.0278886	-0.0359996	0.00591132
28s	1463	CC	indel	0.0291377	0.0376249	0.0295248
28s	1465	-	indel	0.0279241	0.0367928	0.0738928
28s	1467	-	indel	0.0475789	-0.000192604	0.0482661
28s	1476	-	indel	0.0283948	-0.0101777	0.00435614
28s	1476	CC	indel	0.0303189	-0.0354456	0.00615941
28s	1485	-	indel	0.0297732	0.101964	0.0966922
28s	1485	CC	indel	0.0309024	0.118938	0.113169
28s	1487	GG	indel	0.0294895	-0.0577326	-0.0270915
28s	1487	-	indel	0.0372242	0.0211886	-0.0297535
28s	1519	CC	indel	0.0727549	-0.0216993	-0.0327601
28s	1523	-	indel	0.0644868	0.102944	0.0998295
28s	1540	-	indel	0.041664	-0.13848	-0.0893445
28s	1543	-	indel	0.0399932	-0.135117	-0.102733
28s	1543	GG	indel	0.0412387	0.00066654	-0.00623716
28s	1548	GG	indel	0.0401219	0.0502264	0.0332688
28s	1548	-	indel	0.0392671	0.0648459	0.0324488
28s	1556	-	indel	0.0389847	-0.0488976	-0.0501778
28s	1563	-	indel	0.0384271	0.0344242	0.000744712
28s	1579	CC	indel	0.0380134	0.0494668	0.0805861
28s	1586	-	indel	0.0375203	0.0627435	0.0750362
28s	1589	-	indel	0.0376479	0.0315373	0.0136935
28s	1617	-	indel	0.0367104	-0.0340563	-0.0957299
28s	1617	GG	indel	0.0373527	-0.0120821	-0.0187646
28s	1624	-	indel	0.0362119	0.0015127	-0.0529498
28s	1633	GG	indel	0.0357877	-0.0932074	-0.0891073
28s	1637	-	indel	0.0349301	0.0512283	0.0352409
28s	1642	AA	indel	0.0353444	0.0178754	0.0392215
28s	1657	-	indel	0.0390052	0.00414207	0.00638722
28s	1674	-	indel	0.0759198	-0.0723109	-0.0332929
28s	1702	-	indel	0.100082	-0.0291384	-0.0395311
28s	1711	CC	indel	0.085404	-0.0282587	-0.0444634
28s	1711	-	indel	0.11701	-0.0954041	-0.13466
28s	1725	TT	indel	0.122283	0.0115119	0.00994993
28s	1725	-	indel	0.11	0.12077	0.0415459
28s	1731	-	indel	0.0791417	-0.0765461	-0.0381809
28s	1733	-	indel	0.125754	-0.12183	-0.105765
28s	1735	TT	indel	0.0784981	0.0325598	0.0363633
28s	1752	-	indel	0.0648972	0.0308513	0.0184249
28s	1758	-	indel	0.109904	-0.039789	-0.0731485
28s	1762	CC	indel	0.0627939	-0.0363134	-0.0691402
28s	1765	-	indel	0.0576963	0.0764854	0.0914166
28s	1777	-	indel	0.0480217	-0.102862	-0.140737
28s	1781	-	indel	0.0469308	-0.0415527	-0.0502637
28s	1786	-	indel	0.046001	0.047649	-0.00853954
28s	1793	-	indel	0.0560545	-0.0297844	-0.029475
28s	1797	-	indel	0.0461359	-0.093493	-0.103542
28s	1801	-	indel	0.0467933	-0.0683485	-0.0912235
28s	1807	-	indel	0.0790058	0.174543	0.152171
28s	1807	CC	indel	0.0608983	0.113652	0.145405
28s	1810	-	indel	0.098039	-0.00763708	0.0313408
28s	1826	GG	indel	0.0587139	0.118137	0.0918288
28s	1827	-	indel	0.0871801	0.100239	0.121562
28s	1829	GG	indel	0.0692527	0.0855931	0.111282
28s	1829	-	indel	0.0428064	0.159583	0.147975
28s	1835	-	indel	0.0518479	0.0512426	0.0662559
28s	1847	-	indel	0.0553358	-0.110485	-0.0555823
28s	1847	CC	indel	0.0474493	-0.0537983	-0.0322277
28s	1860	-	indel	0.0759703	0.157911	0.15726
28s	1864	-	indel	0.0521336	-0.0635658	-0.108028
28s	1867	-	indel	0.050983	0.00176373	-0.0207975
28s	1870	CC	indel	0.0527495	-0.0442438	-0.0569961
28s	1877	-	indel	0.0511188	-0.104665	-0.0906788
28s	1885	-	indel	0.0547066	0.00170422	0.0139389
28s	1885	GG	indel	0.0583844	-0.0340779	0.0115231
28s	1900	-	indel	0.113685	0.0640852	0.0176644
28s	1902	-	indel	0.0856168	0.175564	0.177389
28s	1913	-	indel	0.111026	-0.100862	-0.127199
28s	1920	-	indel	0.0705076	-0.0875158	-0.0707879
28s	1935	-	indel	0.02311	0.005895	-0.0279119
28s	1935	CC	indel	0.037395	0.0190343	0.0936132
28s	1941	-	indel	0.0670288	-0.00483677	-0.0107642
28s	1968	-	indel	0.0227777	-0.0212773	-0.0382407
28s	1988	-	indel	0.0307424	0.105363	0.092429
28s	2022	-	indel	0.0440545	0.0492774	0.0272423
28s	2029	-	indel	0.0455272	-0.0749359	-0.070689
28s	2035	-	indel	0.0483024	0.0271821	0.0122141
28s	2035	CC	indel	0.05003	0.0377115	0.0518463
28s	2040	-	indel	0.10072	-0.085909	-0.0617832
28s	2055	GG	indel	0.0602342	0.000876456	0.0204351
28s	2055	-	indel	0.0595188	0.0241621	0.0324712
28s	2063	GG	indel	0.114923	-0.0518159	-0.0246026
28s	2066	-	indel	0.0645757	-0.0274472	-0.00781472
28s	2072	-	indel	0.0673272	0.109495	0.061444
28s	2072	CC	indel	0.0692722	0.186884	0.160846
28s	2075	-	indel	0.0693931	0.0141586	0.0344554
28s	2083	-	indel	0.0894718	-0.00178646	0.0436467
28s	2102	GG	indel	0.0234539	0.578208	0.595444
28s	2111	GG	indel	0.0544404	0.596226	0.594543
28s	2111	-	indel	0.0149166	0.825029	0.837189
28s	2118	GCG	indel	0.0651156	0.52835	0.832912
28s	2120	GG	indel	0.00865687	0.161192	0.223453
28s	2151	GG	indel	0.0106068	0.0885286	0.0711882
28s	2152	-	indel	0.067645	0.329154	0.331129
28s	2153	-	indel	0.067645	0.329154	0.331129
28s	2154	-	indel	0.067645	0.329154	0.331129
28s	2155	-	indel	0.0546266	0.209319	0.201122
28s	2156	-	indel	0.0546266	0.209319	0.201122
28s	2157	-	indel	0.0546266	0.209319	0.201122
28s	2168	-	indel	0.0122462	0.14367	0.139753
28s	2169	-	indel	0.155197	0.331865	0.351816
28s	2170	-	indel	0.155197	0.331865	0.351816
28s	2171	-	indel	0.155197	0.331865	0.351816
28s	2172	-	indel	0.203169	0.444881	0.464394
28s	2173	GG	indel	0.0128271	0.048494	0.0297338
28s	2173	-	indel	0.0373173	0.170462	0.174069
28s	2176	T	SNV	0.215299	0.436062	0.448258
28s	2177	GTG	indel	0.296945	0.921913	0.922838
28s	2177	TG	indel	0.0131826	0.173868	0.190851
28s	2181	-	indel	0.0258818	-0.0317429	-0.0751224
28s	2182	TG	indel	0.0133231	-0.00884464	0.0393216
28s	2186	CC	indel	0.0119273	-0.0720599	-0.0635686
28s	2188	TT	indel	0.515732	0.908002	0.90565
28s	2189	T	SNV	0.0274969	0.126376	0.0979911
28s	2189	TCC	indel	0.0103481	-0.107627	-0.0895516
28s	2193	-	indel	0.0143058	0.0337685	0.0509224
28s	2193	G	SNV	0.0116329	0.0422376	0.064539
28s	2194	C	SNV	0.0116329	0.0422376	0.064539
28s	2194	-	indel	0.0143058	0.0337685	0.0509224
28s	2194	CGC	indel	0.0149663	0.0951096	0.768562
28s	2195	CC	indel	0.242869	0.820017	0.870991
28s	2195	-	indel	0.238036	0.332441	0.410265
28s	2195	CCC	indel	0.113289	0.480779	0.505263
28s	2195	CCCC	indel	0.0486502	0.159979	0.19473
28s	2195	CCCCC	indel	0.0246014	0.0360808	0.0640563
28s	2195	G	SNV	0.0143058	0.0337685	0.0509224
28s	2196	-	indel	0.062747	0.108021	0.0925167
28s	2215	CC	indel	0.011062	0.0682186	0.0676187
28s	2215	-	indel	0.0137582	0.164222	0.176714
28s	2223	-	indel	0.0105458	-0.0618508	-0.0615141
28s	2227	CC	indel	0.0140093	0.23634	0.218997
28s	2227	-	indel	0.0126207	0.296646	0.311065
28s	2233	CC	indel	0.0124101	0.0894656	0.0445232
28s	2233	-	indel	0.0122857	0.249411	0.278707
28s	2240	CC	indel	0.00563657	-0.0634814	-0.0882828
28s	2245	CC	indel	0.0317792	0.205382	0.242009
28s	2245	-	indel	0.0359788	0.294789	0.338274
28s	2285	GG	indel	0.0869565	0.0209484	0.0172033
28s	2295	GG	indel	0.0603384	-0.0368436	-0.0129401
28s	2301	-	indel	0.0534325	0.123634	0.119488
28s	2301	CC	indel	0.0538235	0.100825	0.0881091
28s	2313	GG	indel	0.0426298	-0.0545351	-0.0537966
28s	2313	-	indel	0.0419701	-0.0333833	-0.0488462
28s	2319	-	indel	0.0398065	-0.00020126	0.000987737
28s	2322	-	indel	0.0394956	-0.0435437	-0.0101246
28s	2325	-	indel	0.0385944	-0.09981	-0.0838816
28s	2325	GG	indel	0.0391609	0.0459696	0.0241032
28s	2333	CC	indel	0.0374459	-0.0221127	-0.025099
28s	2336	-	indel	0.0362862	0.113701	0.140476
28s	2351	-	indel	0.0310532	-0.0441842	-0.05349
28s	2373	-	indel	0.0244268	0.18527	0.145831
28s	2383	-	indel	0.0375793	-0.13091	-0.128447
28s	2389	-	indel	0.0192634	0.0373966	0.0334772
28s	2391	-	indel	0.0190833	-0.0181307	-0.113029
28s	2404	GG	indel	0.0171857	0.0283377	0.0671279
28s	2407	TT	indel	0.0162755	0.082203	0.0637327
28s	2423	GG	indel	0.0153204	0.115153	0.12634
28s	2432	-	indel	0.0224355	0.0269797	0.0717888
28s	2441	-	indel	0.0300109	0.0297844	0.0389748
28s	2444	CC	indel	0.0353705	-0.0137918	0.00673764
28s	2454	GG	indel	0.0437011	-0.0124251	0.00889521
28s	2454	-	indel	0.0408056	-0.0190916	-0.0419699
28s	2468	-	indel	0.0499408	-0.0415279	-0.00797029
28s	2473	GG	indel	0.0433293	-0.0354229	-0.0536325
28s	2473	-	indel	0.0504818	-0.070993	-0.0970905
28s	2478	GG	indel	0.0979886	-0.0301512	-0.0192094
28s	2485	-	indel	0.0522461	-0.00152244	0.00478755
28s	2487	CC	indel	0.0576728	-0.0602305	-0.039543
28s	2493	TT	indel	0.102711	0.00753215	-0.0154271
28s	2496	CC	indel	0.0712169	-0.0387352	-0.0233916
28s	2496	-	indel	0.0620278	0.0619612	0.0508808
28s	2501	-	indel	0.0678478	0.0238959	0.0836499
28s	2503	-	indel	0.0662644	0.106672	0.106798
28s	2510	AA	indel	0.10728	0.0417509	0.0154114
28s	2513	-	indel	0.090255	-0.0482203	-0.0574395
28s	2520	-	indel	0.0944341	-0.0732674	-0.0687349
28s	2530	-	indel	0.0971911	0.0415509	0.0321474
28s	2538	-	indel	0.0954204	-0.0434431	-0.0936878
28s	2540	-	indel	0.0964457	0.00518733	0.00312745
28s	2545	-	indel	0.132738	-0.143607	-0.106291
28s	2548	-	indel	0.127826	0.0630464	0.0733421
28s	2554	-	indel	0.119488	0.189961	0.234675
28s	2570	-	indel	0.0860304	-0.0102675	-0.0085161
28s	2577	GG	indel	0.0794905	0.0142127	0.0129049
28s	2592	-	indel	0.0483969	0.0412627	0.0272122
28s	2594	T	SNV	0.0455189	0.134226	0.210299
28s	2595	GG	indel	0.0432621	0.0988687	0.122947
28s	2595	-	indel	0.0403953	0.135031	0.114979
28s	2607	-	indel	0.0467701	-0.0473893	-0.0206333
28s	2612	-	indel	0.0364209	0.0924564	0.0420036
28s	2616	GG	indel	0.056876	-0.0573181	0.381564
28s	2616	-	indel	0.0502635	0.0854383	0.141329
28s	2629	-	indel	0.0269919	-0.0986133	-0.105216
28s	2629	TT	indel	0.0285995	0.0270706	0.0267816
28s	2634	-	indel	0.0270975	0.0971373	0.141042
28s	2642	-	indel	0.0804881	0.0215781	0.0184358
28s	2647	GG	indel	0.0266953	0.0751545	0.120044
28s	2647	-	indel	0.0262689	0.104086	0.124788
28s	2652	CC	indel	0.0469336	0.0445283	0.0628827
28s	2652	-	indel	0.0258957	-0.0274472	0.00305233
28s	2661	-	indel	0.0267405	0.0158823	0.0130705
28s	2668	-	indel	0.0911789	-0.0502761	-0.0603508
28s	2668	CC	indel	0.0296195	-0.0273692	0.0135844
28s	2678	GG	indel	0.0756831	-0.04434	-0.0126251
28s	2692	GG	indel	0.0330312	0.0605685	0.0196648
28s	2692	-	indel	0.0318217	-0.0651391	-0.107671
28s	2706	TT	indel	0.0379038	0.0830946	0.0974223
28s	2708	-	indel	0.037542	-0.112137	-0.0785506
28s	2708	CC	indel	0.0140016	-0.00608109	-0.0285076
28s	2710	-	indel	0.0387938	0.0243179	0.0280739
28s	2718	-	indel	0.0433923	0.0743668	0.0413385
28s	2742	AA	indel	0.0578079	0.0276852	0.0583152
28s	2747	-	indel	0.00103292	-0.0356426	-0.0971086
28s	2749	GG	indel	0.0502949	0.0659118	0.0572079
28s	2749	-	indel	0.0234775	0.0244045	0.0331023
28s	2757	GG	indel	0.158159	-0.0165986	-0.0297017
28s	2757	-	indel	0.106619	-0.0823011	-0.0718856
28s	2775	-	indel	0.0418025	0.212874	0.282946
28s	2778	CC	indel	0.0408407	0.00643817	-0.0202058
28s	2783	-	indel	0.0402364	0.0625228	0.0826642
28s	2790	-	indel	0.0436891	0.0109763	-0.0105627
28s	2805	-	indel	0.0502863	0.114523	0.163869
28s	2816	CC	indel	0.0551171	-0.065968	-0.0342781
28s	2821	-	indel	0.0567926	0.0976535	0.083216
28s	2829	-	indel	0.0599848	-0.0608348	-0.0521403
28s	2840	-	indel	0.0632081	0.017751	0.0298272
28s	2845	-	indel	0.0639962	0.137052	0.14196
28s	2853	-	indel	0.0662758	-0.0256586	-0.0571198
28s	2859	-	indel	0.0697253	0.0699759	0.0721605
28s	2861	-	indel	0.0689585	0.0707637	0.0586913
28s	2865	-	indel	0.0700706	0.116613	0.109591
28s	2875	-	indel	0.0752195	0.107921	0.136713
28s	2965	CC	indel	0.13136	0.882291	0.955661
28s	3040	G	SNV	0.405534	0.961343	0.971526
28s	3050	CTC	indel	0.226925	0.96017	0.967171
28s	3050	-	indel	0.0216213	0.460094	0.489468
28s	3051	-	indel	0.0216213	0.460094	0.489468
28s	3094	-	indel	0.0186819	0.530713	0.580122
28s	3109	GG	indel	0.0186567	0.599693	0.628397
28s	3109	-	indel	0.0240756	0.498914	0.491852
28s	3121	GG	indel	0.019936	0.620704	0.723102
28s	3126	GAG	indel	0.126948	0.970335	0.979485
28s	3159	CC	indel	0.78621	0.950012	0.94456
28s	3163	T	SNV	0.0423974	0.686956	0.765272
28s	3217	GG	indel	0.0385957	0.851308	0.916089
28s	3217	-	indel	0.0260846	0.64858	0.695342
28s	3329	-	indel	0.0980228	0.898679	0.897907
28s	3329	C	SNV	0.0577433	0.847958	0.876015
28s	3330	CC	indel	0.25268	0.873085	0.877552
28s	3330	CCC	indel	0.0284187	0.72489	0.716123
28s	3330	-	indel	0.0292815	0.769007	0.751079
28s	3336	-	indel	0.0289835	0.843186	0.863259
28s	3337	-	indel	0.0580235	0.905321	0.910542
28s	3338	-	indel	0.10459	0.848442	0.848526
28s	3338	C	SNV	0.0287914	0.757741	0.797579
28s	3349	G	SNV	0.0835515	0.973838	0.985029
28s	3392	-	indel	0.768326	0.916274	0.938565
28s	3393	-	indel	0.768326	0.916274	0.938565
28s	3394	-	indel	0.768326	0.916274	0.938565
28s	3474	-	indel	0.0302984	0.804886	0.819103
28s	3491	A	SNV	0.231674	0.916274	0.938565
28s	3493	-	indel	0.163761	0.881287	0.889605
28s	3494	-	indel	0.163761	0.881287	0.889605
28s	3495	-	indel	0.163761	0.881287	0.889605
28s	3496	-	indel	0.0580235	0.905321	0.910542
28s	3497	-	indel	0.0580235	0.905321	0.910542
28s	3498	-	indel	0.0580235	0.905321	0.910542
28s	3513	A	SNV	0.4279	0.912279	0.925982
28s	3514	GCAG	indel	0.483473	0.881339	0.900853
28s	3514	GCGGCAG	indel	0.0306034	0.847481	0.931929
28s	3556	-	indel	0.01943	0.73618	0.735038
28s	3632	-	indel	0.0368694	0.0950598	0.119354
28s	3649	-	indel	0.0335687	-0.033024	-0.0367339
28s	3653	-	indel	0.053868	0.211862	0.215522
28s	3653	AA	indel	0.0330142	0.152454	0.192903
28s	3669	AA	indel	0.0310822	0.027524	0.0710031
28s	3673	-	indel	0.0303325	-0.0500662	-0.034209
28s	3673	CC	indel	0.0207911	0.0708242	0.0571816
28s	3681	GG	indel	0.0299286	0.0639792	0.0588687
28s	3681	-	indel	0.029439	0.119761	0.155537
28s	3706	-	indel	0.036073	0.0244347	-0.000388496
28s	3743	-	indel	0.0236817	0.0116839	0.06361
28s	3749	GG	indel	0.0443181	0.206997	0.167269
28s	3752	TT	indel	0.0228441	0.0786387	0.0530118
28s	3753	AA	indel	0.0230586	0.000586468	0.00199959
28s	3760	-	indel	0.0219776	0.152622	0.125425
28s	3766	AA	indel	0.0220482	-0.145351	-0.158465
28s	3781	-	indel	0.0311603	0.00630616	-0.00259804
28s	3788	-	indel	0.0218876	-0.010089	0.00112092
28s	3790	-	indel	0.0219629	0.00546433	0.0326084
28s	3840	-	indel	0.0323735	0.0481207	0.0519064
28s	3848	CC	indel	0.0246146	0.00118592	0.0428202
28s	3870	-	indel	0.0255714	0.0443552	0.0693604
28s	3878	-	indel	0.0259757	0.0616333	0.0557785
28s	3880	-	indel	0.0501703	0.0628041	0.0653152
28s	3880	GG	indel	0.0263915	-0.0305699	-0.012924
28s	3886	-	indel	0.0264799	0.0128352	-0.0644216
28s	3892	-	indel	0.0269751	0.0127941	0.00760516
28s	3895	-	indel	0.0272921	0.0153131	0.0573297
28s	3904	-	indel	0.0612331	-0.000731462	0.0459157
28s	3908	-	indel	0.0282152	-0.0119696	-0.0686737
28s	3921	-	indel	0.0293916	-0.0200092	-0.0160288
28s	3940	-	indel	0.051176	0.120899	0.129372
28s	3976	-	indel	0.0346375	0.1024	0.096272
28s	3982	CC	indel	0.0174619	-0.0782982	-0.0632969
28s	3982	-	indel	0.0834322	0.0814315	0.0719284
28s	3987	-	indel	0.0433276	-0.0873212	-0.117635
28s	3991	CC	indel	0.126143	0.118114	0.787225
28s	3991	-	indel	0.0849034	0.0620987	0.0604687
28s	4003	CC	indel	0.129225	0.0922736	0.116855
28s	4003	-	indel	0.06233	0.0404502	0.063689
28s	4011	GG	indel	0.0469066	0.0688334	0.0877509
28s	4011	-	indel	0.0725883	0.135138	0.109474
28s	4015	-	indel	0.0473206	0.0574893	0.0835167
28s	4018	GG	indel	0.00518873
28s	4018	-	indel	0.027485	0.0771456	0.0659049
28s	4023	GG	indel	0.0644016	0.10018	0.0767122
28s	4023	-	indel	0.0532537	0.0165878	0.00231381
28s	4028	CC	indel	0.0310641	-0.00225282	-0.0368802
28s	4028	-	indel	0.0262931	0.131299	0.118318
28s	4029	-	indel	0.0262931	0.131299	0.118318
28s	4030	-	indel	0.0262931	0.131299	0.118318
28s	4031	-	indel	0.0262931	0.131299	0.118318
28s	4032	-	indel	0.0262931	0.131299	0.118318
28s	4033	-	indel	0.0586466	0.115026	0.122867
28s	4033	GG	indel	0.0344095	0.00611897	0.0140097
28s	4034	-	indel	0.0262931	0.131299	0.118318
28s	4035	-	indel	0.0590092	0.0488804	0.0406403
28s	4036	-	indel	0.0262931	0.131299	0.118318
28s	4037	-	indel	0.0262931	0.131299	0.118318
28s	4038	-	indel	0.0262931	0.131299	0.118318
28s	4039	-	indel	0.0262931	0.131299	0.118318
28s	4040	-	indel	0.0262931	0.131299	0.118318
28s	4041	GG	indel	0.0500742	0.0640887	0.0610058
28s	4041	-	indel	0.0631475	0.0847371	0.123133
28s	4042	-	indel	0.0262931	0.131299	0.118318
28s	4043	-	indel	0.0262931	0.131299	0.118318
28s	4049	-	indel	0.064106	-0.00688836	-0.042885
28s	4053	-	indel	0.0689181	0.0298519	0.0195821
28s	4058	-	indel	0.103721	0.0236331	0.041118
28s	4073	TT	indel	0.132903	-0.0287955	-0.0278518
28s	4073	TTT	indel	0.0864804	-0.0629266	-0.0457769
28s	4073	-	indel	0.0749516	0.076001	0.100605
28s	4088	-	indel	0.0308509	0.0258501	0.0111196
28s	4093	GG	indel	0.032027	0.0500273	0.00579351
28s	4096	GG	indel	0.091982	0.0873968	0.416226
28s	4096	-	indel	0.0556873	0.0482756	0.0528967
28s	4107	-	indel	0.119695	0.104504	0.0853196
28s	4113	-	indel	0.115901	0.0913376	0.105466
28s	4132	-	indel	0.0333614	0.18182	0.149476
28s	4139	-	indel	0.0647485	0.0293776	0.00740876
28s	4139	CC	indel	0.115197	0.000563746	-0.0236718
28s	4142	-	indel	0.0429611	0.109659	0.0909935
28s	4144	CC	indel	0.0502312	-0.00772582	0.0307802
28s	4151	-	indel	0.0178148	-0.0254573	-0.00220042
28s	4157	-	indel	0.0694274	0.123065	0.114547
28s	4157	GG	indel	0.0635359	0.161818	0.220546
28s	4171	-	indel	0.0598614	0.187371	0.185261
28s	4173	GG	indel	0.0614665	-0.0453194	-0.0393133
28s	4173	-	indel	0.0579639	0.0993297	0.133185
28s	4189	-	indel	0.022649	-0.00959125	-0.0654913
28s	4202	-	indel	0.0221838	-0.0611215	-0.019377
28s	4213	-	indel	0.0219108	0.0770676	0.0729138
28s	4226	AA	indel	0.021374	0.0924672	0.0719218
28s	4237	CC	indel	0.0209805	-0.0190678	-0.00966306
28s	4242	GG	indel	0.0207855	0.0519749	0.0687035
28s	4252	-	indel	0.0202439	0.121254	0.163143
28s	4256	GG	indel	0.0202288	0.00578894	0.0167753
28s	4268	-	indel	0.0303117	0.0338615	0.0707369
28s	4286	AA	indel	0.0193875	0.0122531	-0.00445195
28s	4306	-	indel	0.0183405	-0.162876	-0.156553
28s	4330	-	indel	0.0179615	-0.104004	-0.041992
28s	4335	GG	indel	0.0182637	0.105168	0.0729403
28s	4335	-	indel	0.0180652	-0.0861817	-0.0171842
28s	4358	-	indel	0.0181299	0.0273671	0.0528393
28s	4362	-	indel	0.0181891	0.110401	0.120986
28s	4365	-	indel	0.018335	0.0630389	0.0876499
28s	4377	-	indel	0.0182923	-0.00107339	-0.0262605
28s	4385	-	indel	0.0184158	0.0682857	0.100231
28s	4419	-	indel	0.0291585	0.121572	0.149624
28s	4442	TT	indel	0.0191674	-0.0636069	-0.0506195
28s	4442	-	indel	0.0186776	0.00918873	0.0125839
28s	4468	-	indel	0.0190257	0.0895803	0.121831
28s	4511	CC	indel	0.0196068	0.0437709	0.0490907
28s	4511	-	indel	0.0382351	0.0166332	0.0395183
28s	4512	AC	indel	0.0194149	0.064953	0.0507217
28s	4521	-	indel	0.0382775	0.0453507	0.0624363
28s	4521	GG	indel	0.0196346	-0.0658792	-0.0912283
28s	4534	-	indel	0.0194249	0.109295	0.157073
28s	4543	-	indel	0.0270375	0.043786	0.0695417
28s	4552	GG	indel	0.0268683	0.00468309	0.000733475
28s	4567	-	indel	0.0269558	-0.00225607	0.00470275
28s	4583	TT	indel	0.0268977	0.0420829	0.0494011
28s	4615	-	indel	0.0268366	-0.0651954	-0.0810257
28s	4617	-	indel	0.0268876	0.00272675	-0.0145981
28s	4619	-	indel	0.0269694	0.0401342	0.0138176
28s	4665	-	indel	0.0269707	-0.0172759	0.0248621
28s	4677	-	indel	0.0270071	0.144706	0.16243
28s	4685	-	indel	0.0269155	0.0142419	0.051685
28s	4702	CC	indel	0.0268436	0.00211648	-0.00212159
28s	4717	CC	indel	0.0268647	-0.216558	-0.18274
28s	4717	-	indel	0.0269724	-0.0660956	-0.0857642
28s	4721	-	indel	0.0269525	0.0534097	0.0552934
28s	4767	-	indel	0.0128382	0.923019	0.925303
28s	4773	-	indel	0.0187772	0.52363	0.577487
28s	4778	CC	indel	0.0928648	0.508957	0.562602
28s	4778	-	indel	0.0368307	0.633602	0.651751
28s	4789	CC	indel	0.0870456	0.566206	0.581356
28s	4789	-	indel	0.0139016	0.889767	0.904271
28s	4799	GG	indel	0.0204605	0.629009	0.649189
28s	4799	-	indel	0.0202745	0.610033	0.608374
28s	4805	-	indel	0.283252	0.871094	0.878926
28s	4805	CC	indel	0.241222	0.950349	0.946329
28s	4805	CCC	indel	0.171054	0.892538	0.922186
28s	4805	CCCC	indel	0.0601938	0.782204	0.795694
28s	4806	-	indel	0.035586	0.640666	0.666331
28s	4817	G	SNV	0.234107	0.953044	0.963592
28s	4822	CC	indel	0.0847836	0.648962	0.704338
28s	4834	GG	indel	0.0306778	0.562994	0.599847
28s	4834	-	indel	0.0169026	0.375554	0.393667
28s	4838	GG	indel	0.0321543	0.623452	0.602283
28s	4838	-	indel	0.0163089	0.416566	0.437067
28s	4847	CC	indel	0.0159545	0.472072	0.477862
28s	4861	GG	indel	0.0137695	0.364431	0.377913
28s	4867	GG	indel	0.0459754	0.434512	0.427006
28s	4867	-	indel	0.0100429	0.659632	0.681742
28s	4873	T	SNV	0.0115316	0.244938	0.289917
28s	4885	-	indel	0.00991433	0.194199	0.161845
28s	4896	-	indel	0.0184516	0.526741	0.644666
28s	4903	-	indel	0.00774511	0.164257	0.169616
28s	4912	-	indel	0.00664786	0.021167	0.0179762
28s	4913	T	SNV	0.261177	0.986364	0.989389
28s	4914	T	SNV	0.00664786	0.021167	0.0179762
28s	4927	CC	indel	0.0385397	0.694623	0.782564
28s	4927	-	indel	0.0143117	0.526097	0.544584
28s	4935	-	indel	0.0129695	0.646208	0.688748
28s	4935	CC	indel	0.0113781	0.872837	0.86427
28s	4958	GG	indel	0.0143423	0.931844	0.945207
28s	4958	-	indel	0.00816862	0.809134	0.945042
28s	4973	AA	indel	0.0145427
28s	4973	-	indel	0.0104242
28s	4976	-	indel	0.0162257
28s	4990	-	indel	0.070654	-0.00986521	0.00388228
28s	4999	-	indel	0.0988677	0.0416354	0.00274327
28s	5004	GG	indel	0.128883	0.0801319	0.095759
28s	5004	-	indel	0.115633	0.0592459	0.0642857
28s	5008	-	indel	0.124586	-0.0506734	-0.0749097
28s	5030	-	indel	0.0753928	0.0167907	0.0244369
28s	5030	CC	indel	0.0910905	-0.0349322	-0.0699837

## Sheet: Table S2
Phenotype	Gene	Position	NUC	variant	Variant Correlation	Copy number P-value	Copy number Beta	Variant Pvalue	Variant Beta
Cholesterol	28s	59	A	SNV	-0.0058352	0.201158	202.326	0.172915	0.0213239
Cholesterol	28s	101	GG	indel	0.00714778	0.180875	212.206	0.674037	-0.065057
Cholesterol	28s	105	G	SNV	0.00555609	0.170043	217.328	0.180204	-0.307729
Cholesterol	28s	785	GT	indel	0.0086379	0.186858	208.865	0.414761	-0.188504
Cholesterol	28s	847	-	indel	0.00489421	0.183791	210.441	0.613712	0.077062
Cholesterol	28s	847	GGCG	indel	0.00155648	0.193631	205.706	0.321971	0.269418
Cholesterol	28s	848	-	indel	0.00489421	0.183791	210.441	0.613712	0.077062
Cholesterol	28s	849	-	indel	0.00489421	0.183791	210.441	0.613712	0.077062
Cholesterol	28s	850	-	indel	0.00749678	0.188997	207.864	0.943348	0.0123863
Cholesterol	28s	851	-	indel	0.00749678	0.188997	207.864	0.943348	0.0123863
Cholesterol	28s	852	-	indel	0.00749678	0.188997	207.864	0.943348	0.0123863
Cholesterol	28s	882	G	SNV	0.00853072	0.188608	208.033	0.717113	-0.0754769
Cholesterol	28s	2110	-	indel	0.0139229	0.17278	215.805	0.064725	-0.871302
Cholesterol	28s	2176	GTG	indel	0.0144385	0.153592	226.037	0.0134212	-0.199353
Cholesterol	28s	2187	TT	indel	-0.0138352	0.198061	203.682	0.0808735	0.155983
Cholesterol	28s	2194	CC	indel	-0.005227	0.186012	209.297	0.606002	0.0832057
Cholesterol	28s	2964	CC	indel	-0.0023251	0.188166	208.237	0.0326618	-0.213493
Cholesterol	28s	3039	G	SNV	-0.0018971	0.193852	205.591	0.0468074	0.104142
Cholesterol	28s	3049	CTC	indel	-0.0049035	0.189176	207.81	0.978652	0.00205796
Cholesterol	28s	3125	GAG	indel	-0.0064599	0.21156	197.809	0.0858115	-0.132486
Cholesterol	28s	3158	CC	indel	-0.0091714	0.198714	203.535	0.518368	-0.0432643
Cholesterol	28s	3216	GG	indel	0.0100334	0.199146	203.479	0.627439	-0.110441
Cholesterol	28s	3328	-	indel	0.00823628	0.199606	203.292	0.624163	0.0712003
Cholesterol	28s	3328	C	SNV	0.00846563	0.189769	207.516	0.940151	-0.0201854
Cholesterol	28s	3329	CC	indel	-0.0093313	0.189272	207.718	0.88894	-0.0204589
Cholesterol	28s	3335	-	indel	0.00842965	0.208652	199.213	0.302483	0.386308
Cholesterol	28s	3336	-	indel	0.00918352	0.214165	196.847	0.206703	0.24344
Cholesterol	28s	3337	-	indel	0.00829787	0.236471	187.674	0.0384002	0.462322
Cholesterol	28s	3348	G	SNV	-0.004876	0.207048	199.724	0.0716048	-0.151545
Cholesterol	28s	3391	-	indel	-0.0014375	0.169808	217.29	0.0138879	-0.262383
Cholesterol	28s	3392	-	indel	-0.0014375	0.169808	217.29	0.0138879	-0.262383
Cholesterol	28s	3393	-	indel	-0.0014375	0.169808	217.29	0.0138879	-0.262383
Cholesterol	28s	3473	-	indel	0.00892771	0.202524	201.889	0.448643	0.30339
Cholesterol	28s	3490	A	SNV	0.00143746	0.169808	217.29	0.0138879	0.262383
Cholesterol	28s	3492	-	indel	0.00801127	0.20723	199.748	0.238322	0.170429
Cholesterol	28s	3493	-	indel	0.00801127	0.20723	199.748	0.238322	0.170429
Cholesterol	28s	3494	-	indel	0.00801127	0.20723	199.748	0.238322	0.170429
Cholesterol	28s	3495	-	indel	0.00918352	0.214165	196.847	0.206703	0.24344
Cholesterol	28s	3496	-	indel	0.00918352	0.214165	196.847	0.206703	0.24344
Cholesterol	28s	3497	-	indel	0.00918352	0.214165	196.847	0.206703	0.24344
Cholesterol	28s	3512	A	SNV	-0.0044977	0.185652	209.558	0.740529	0.030984
Cholesterol	28s	3513	GCAG	indel	0.00103469	0.187418	208.595	0.324339	-0.106187
Cholesterol	28s	3513	GCGGCAG	indel	0.00077241	0.187943	208.362	0.759045	-0.0999954
Cholesterol	28s	4766	-	indel	0.00158167	0.188054	208.291	0.169279	-0.50946
Cholesterol	28s	4788	-	indel	0.00212656	0.190078	207.34	0.240989	-0.43254
Cholesterol	28s	4804	-	indel	0.00425762	0.228763	190.7	0.0396214	-0.149455
Cholesterol	28s	4804	CC	indel	-0.0008719	0.201538	202.121	0.0402684	0.115065
Cholesterol	28s	4804	CCC	indel	0.00652792	0.180339	212.104	0.405795	0.0941123
Cholesterol	28s	4816	G	SNV	0.00770234	0.182056	211.255	0.471443	0.0424642
Cholesterol	28s	4912	T	SNV	-1.12e-05	0.184171	210.153	0.224722	-0.0343685
Cholesterol	28s	4934	CC	indel	-0.0106226	0.191505	207.126	0.954736	0.02413
Cholesterol	28s	4957	GG	indel	-0.0045705	0.217148	195.397	0.0237216	0.47766
Cholesterol	28s	4957	-	indel	0.00407368	0.190192	207.288	0.442925	0.228101
Creatinine	28s	59	A	SNV	0.00207334	2.24748e-06	11104.8	0.112672	0.368136
Creatinine	28s	101	GG	indel	-0.0014697	9.6408e-07	11524.2	0.0393263	-4.72792
Creatinine	28s	105	G	SNV	-0.0014967	1.29065e-06	11374.4	0.0969995	-5.65229
Creatinine	28s	785	GT	indel	-0.0023413	1.70252e-06	11233.4	0.0908825	-5.79681
Creatinine	28s	847	-	indel	0.0045211	1.91771e-06	11183.2	0.852151	-0.422032
Creatinine	28s	847	GGCG	indel	-0.0007936	1.65508e-06	11247.2	0.104282	-6.55381
Creatinine	28s	848	-	indel	0.0045211	1.91771e-06	11183.2	0.852151	-0.422032
Creatinine	28s	849	-	indel	0.0045211	1.91771e-06	11183.2	0.852151	-0.422032
Creatinine	28s	850	-	indel	0.00115846	1.94013e-06	11172.2	0.387658	-2.23346
Creatinine	28s	851	-	indel	0.00115846	1.94013e-06	11172.2	0.387658	-2.23346
Creatinine	28s	852	-	indel	0.00115846	1.94013e-06	11172.2	0.387658	-2.23346
Creatinine	28s	882	G	SNV	-0.001848	1.74748e-06	11220.8	0.0771837	-5.46079
Creatinine	28s	2110	-	indel	-0.0067989	1.56798e-06	11276	0.229454	-8.40796
Creatinine	28s	2176	GTG	indel	-0.0084561	1.02769e-06	11481.1	0.0100319	-3.07922
Creatinine	28s	2187	TT	indel	0.00589985	2.13584e-06	11126.8	0.0377181	2.75388
Creatinine	28s	2194	CC	indel	0.00092781	1.64647e-06	11250.8	0.243152	2.79264
Creatinine	28s	2964	CC	indel	-0.0045096	1.82708e-06	11199.7	0.669186	-0.633324
Creatinine	28s	3039	G	SNV	0.00571478	1.75463e-06	11219	0.188132	-1.02261
Creatinine	28s	3049	CTC	indel	-0.0117353	1.80235e-06	11208.6	0.83321	0.240225
Creatinine	28s	3125	GAG	indel	-0.0146121	1.61724e-06	11264.7	0.436958	0.889153
Creatinine	28s	3158	CC	indel	-0.0018905	1.8091e-06	11213.7	0.871082	0.161252
Creatinine	28s	3216	GG	indel	-0.0004495	1.71647e-06	11246.2	0.710461	1.25306
Creatinine	28s	3328	-	indel	0.0007438	1.88828e-06	11202.3	0.97497	-0.0676321
Creatinine	28s	3328	C	SNV	0.00358556	1.81735e-06	11203.8	0.887486	0.56421
Creatinine	28s	3329	CC	indel	0.00024786	1.83158e-06	11198.5	0.261697	2.43921
Creatinine	28s	3335	-	indel	0.00179296	1.72656e-06	11241.7	0.722354	-1.97456
Creatinine	28s	3336	-	indel	0.00177464	1.64619e-06	11265.5	0.598248	-1.50691
Creatinine	28s	3337	-	indel	0.0059258	1.25534e-06	11397.1	0.166634	-4.58089
Creatinine	28s	3348	G	SNV	-0.0143293	1.62855e-06	11258.3	0.360692	1.14035
Creatinine	28s	3391	-	indel	-0.0054708	2.10384e-06	11136.2	0.283998	1.69486
Creatinine	28s	3392	-	indel	-0.0054708	2.10384e-06	11136.2	0.283998	1.69486
Creatinine	28s	3393	-	indel	-0.0054708	2.10384e-06	11136.2	0.283998	1.69486
Creatinine	28s	3473	-	indel	0.00265617	1.71603e-06	11242.6	0.697441	-2.30913
Creatinine	28s	3490	A	SNV	0.0054708	2.10384e-06	11136.2	0.283998	-1.69486
Creatinine	28s	3492	-	indel	0.00707921	2.13082e-06	11136.9	0.541768	1.30802
Creatinine	28s	3493	-	indel	0.00707921	2.13082e-06	11136.9	0.541768	1.30802
Creatinine	28s	3494	-	indel	0.00707921	2.13082e-06	11136.9	0.541768	1.30802
Creatinine	28s	3495	-	indel	0.00177464	1.64619e-06	11265.5	0.598248	-1.50691
Creatinine	28s	3496	-	indel	0.00177464	1.64619e-06	11265.5	0.598248	-1.50691
Creatinine	28s	3497	-	indel	0.00177464	1.64619e-06	11265.5	0.598248	-1.50691
Creatinine	28s	3512	A	SNV	-0.0085836	1.61229e-06	11265.6	0.413596	1.13465
Creatinine	28s	3513	GCAG	indel	0.00820842	1.82017e-06	11201.6	0.792555	-0.4203
Creatinine	28s	3513	GCGGCAG	indel	0.00742895	1.70216e-06	11234	0.245242	-5.6188
Creatinine	28s	4766	-	indel	-0.0048191	1.80281e-06	11206	0.222424	-6.70761
Creatinine	28s	4788	-	indel	-0.0045337	1.84258e-06	11195.7	0.588057	-2.96379
Creatinine	28s	4804	-	indel	-0.0062904	2.13506e-06	11141	0.64086	-0.502555
Creatinine	28s	4804	CC	indel	0.00295165	2.16832e-06	11120	0.0527372	1.61188
Creatinine	28s	4804	CCC	indel	-0.0002601	1.42915e-06	11321.5	0.115281	2.64439
Creatinine	28s	4816	G	SNV	-0.001572	1.50891e-06	11295.2	0.183749	1.16263
Creatinine	28s	4912	T	SNV	-0.0031843	1.73854e-06	11224	0.388495	-0.362079
Creatinine	28s	4934	CC	indel	0.00379001	7.28429e-07	11652.1	0.00348	-18.4235
Creatinine	28s	4957	GG	indel	0.00526047	2.27283e-06	11102.6	0.236758	3.70619
Creatinine	28s	4957	-	indel	-0.0012139	1.85618e-06	11192.3	0.484823	3.08053
C-reactive protein	28s	59	A	SNV	-0.0012439	0.0757335	1113.9	0.054627	0.119132
C-reactive protein	28s	101	GG	indel	0.00051316	0.049323	1235.36	0.0306742	-1.32444
C-reactive protein	28s	105	G	SNV	0.00148028	0.0556851	1201	0.0449548	-1.82405
C-reactive protein	28s	785	GT	indel	-0.0012032	0.067337	1147.1	0.563825	-0.528573
C-reactive protein	28s	847	-	indel	0.00096016	0.0670085	1149.11	0.80889	0.146292
C-reactive protein	28s	847	GGCG	indel	-0.0001175	0.0648981	1157.52	0.0925654	-1.81265
C-reactive protein	28s	848	-	indel	0.00096016	0.0670085	1149.11	0.80889	0.146292
C-reactive protein	28s	849	-	indel	0.00096016	0.0670085	1149.11	0.80889	0.146292
C-reactive protein	28s	850	-	indel	-0.0005427	0.0685466	1142.12	0.824507	-0.153139
C-reactive protein	28s	851	-	indel	-0.0005427	0.0685466	1142.12	0.824507	-0.153139
C-reactive protein	28s	852	-	indel	-0.0005427	0.0685466	1142.12	0.824507	-0.153139
C-reactive protein	28s	882	G	SNV	-0.0012436	0.0676406	1145.81	0.577148	-0.460182
C-reactive protein	28s	2110	-	indel	0.00162527	0.0714976	1130.49	0.438255	1.4486
C-reactive protein	28s	2176	GTG	indel	0.00287603	0.0827102	1089.16	0.0626093	0.594846
C-reactive protein	28s	2187	TT	indel	-0.0031021	0.0650624	1156.84	0.157094	-0.500924
C-reactive protein	28s	2194	CC	indel	-0.0013201	0.0722224	1127.39	0.172906	-0.871037
C-reactive protein	28s	2964	CC	indel	-0.001005	0.068218	1143.39	0.590854	0.212882
C-reactive protein	28s	3039	G	SNV	0.00207583	0.0663854	1151.09	0.0871647	-0.355025
C-reactive protein	28s	3049	CTC	indel	0.00078729	0.063704	1162.88	0.152988	0.435446
C-reactive protein	28s	3125	GAG	indel	0.00020401	0.0588007	1185.63	0.0680904	0.557477
C-reactive protein	28s	3158	CC	indel	-0.0016827	0.0725727	1126.74	0.503799	-0.177429
C-reactive protein	28s	3216	GG	indel	0.0012823	0.0588992	1186.18	0.221773	1.10161
C-reactive protein	28s	3328	-	indel	0.00264485	0.0839918	1085.22	0.101333	0.94333
C-reactive protein	28s	3328	C	SNV	-0.0013843	0.0710017	1132.21	0.276849	-1.15836
C-reactive protein	28s	3329	CC	indel	-0.0005753	0.0680918	1143.91	0.90143	-0.0718961
C-reactive protein	28s	3335	-	indel	0.00229065	0.072512	1127.57	0.617309	0.741677
C-reactive protein	28s	3336	-	indel	0.0021687	0.0729924	1125.81	0.596016	0.404945
C-reactive protein	28s	3337	-	indel	0.00210908	0.0645181	1161.24	0.65156	-0.399487
C-reactive protein	28s	3348	G	SNV	0.00044782	0.0595438	1181.84	0.0309768	0.719001
C-reactive protein	28s	3391	-	indel	-0.0031316	0.0713546	1130.97	0.400023	0.355617
C-reactive protein	28s	3392	-	indel	-0.0031316	0.0713546	1130.97	0.400023	0.355617
C-reactive protein	28s	3393	-	indel	-0.0031316	0.0713546	1130.97	0.400023	0.355617
C-reactive protein	28s	3473	-	indel	0.00209985	0.0764168	1112.29	0.300205	1.64355
C-reactive protein	28s	3490	A	SNV	0.00313165	0.0713546	1130.97	0.400023	-0.355617
C-reactive protein	28s	3492	-	indel	0.00097084	0.0668539	1150.14	0.81669	-0.132748
C-reactive protein	28s	3493	-	indel	0.00097084	0.0668539	1150.14	0.81669	-0.132748
C-reactive protein	28s	3494	-	indel	0.00097084	0.0668539	1150.14	0.81669	-0.132748
C-reactive protein	28s	3495	-	indel	0.0021687	0.0729924	1125.81	0.596016	0.404945
C-reactive protein	28s	3496	-	indel	0.0021687	0.0729924	1125.81	0.596016	0.404945
C-reactive protein	28s	3497	-	indel	0.0021687	0.0729924	1125.81	0.596016	0.404945
C-reactive protein	28s	3512	A	SNV	0.00117444	0.0599775	1180.1	0.0998041	0.61013
C-reactive protein	28s	3513	GCAG	indel	-0.0016402	0.0663689	1151.15	0.0376846	-0.88722
C-reactive protein	28s	3513	GCGGCAG	indel	-1.04e-05	0.0674306	1146.77	0.731775	-0.44284
C-reactive protein	28s	4766	-	indel	-0.0026388	0.068444	1142.46	0.358567	1.34846
C-reactive protein	28s	4788	-	indel	-0.0026312	0.0678137	1145.07	0.391866	1.25165
C-reactive protein	28s	4804	-	indel	-0.0035798	0.0585029	1187.86	0.180712	0.385263
C-reactive protein	28s	4804	CC	indel	0.00460412	0.0693425	1138.93	0.644039	0.102705
C-reactive protein	28s	4804	CCC	indel	-0.0007269	0.076006	1113.14	0.140121	-0.66163
C-reactive protein	28s	4816	G	SNV	0.00137261	0.0682554	1143.78	0.99397	-0.0017658
C-reactive protein	28s	4912	T	SNV	-0.0017053	0.0698393	1136.82	0.367963	0.100986
C-reactive protein	28s	4934	CC	indel	-0.0012329	0.053257	1214.55	0.0891623	-2.86301
C-reactive protein	28s	4957	GG	indel	0.00463006	0.0727967	1125.58	0.39315	0.714475
C-reactive protein	28s	4957	-	indel	0.0009701	0.0681305	1143.76	0.94441	0.082131
Cystatin C	28s	59	A	SNV	-0.0050034	7.239e-12	162.564	0.489469	0.00162077
Cystatin C	28s	101	GG	indel	0.00464805	2.72744e-12	166.167	0.0458607	-0.0462862
Cystatin C	28s	105	G	SNV	0.00453423	4.56964e-12	164.234	0.240907	-0.0403599
Cystatin C	28s	785	GT	indel	0.00249932	5.92479e-12	163.197	0.286739	-0.036904
Cystatin C	28s	847	-	indel	0.00235097	6.82597e-12	162.806	0.83587	-0.0047398
Cystatin C	28s	847	GGCG	indel	0.00199426	5.33044e-12	163.561	0.0543965	-0.0784204
Cystatin C	28s	848	-	indel	0.00235097	6.82597e-12	162.806	0.83587	-0.0047398
Cystatin C	28s	849	-	indel	0.00235097	6.82597e-12	162.806	0.83587	-0.0047398
Cystatin C	28s	850	-	indel	0.00365248	6.75487e-12	162.761	0.483551	-0.0183005
Cystatin C	28s	851	-	indel	0.00365248	6.75487e-12	162.761	0.483551	-0.0183005
Cystatin C	28s	852	-	indel	0.00365248	6.75487e-12	162.761	0.483551	-0.0183005
Cystatin C	28s	882	G	SNV	0.00189612	6.08846e-12	163.101	0.321388	-0.0309589
Cystatin C	28s	2110	-	indel	0.0113468	7.13397e-12	162.625	0.595567	0.037523
Cystatin C	28s	2176	GTG	indel	0.0106961	7.81105e-12	162.433	0.626589	0.00587956
Cystatin C	28s	2187	TT	indel	-0.0077465	6.7569e-12	162.764	0.543045	0.00814537
Cystatin C	28s	2194	CC	indel	-0.0047596	6.17518e-12	163.082	0.813674	0.00569859
Cystatin C	28s	2964	CC	indel	-0.0030261	6.10204e-12	163.089	0.00131589	-0.0481171
Cystatin C	28s	3039	G	SNV	-0.0004478	6.2573e-12	163.01	0.817484	-0.0018118
Cystatin C	28s	3049	CTC	indel	-0.0008456	7.13282e-12	162.599	0.456333	-0.0085856
Cystatin C	28s	3125	GAG	indel	2.91649e-05	5.76119e-12	163.394	0.626641	0.0056224
Cystatin C	28s	3158	CC	indel	-0.0063664	7.23409e-12	162.651	0.739708	-0.0033356
Cystatin C	28s	3216	GG	indel	0.0037674	2.16004e-11	159.004	0.00244479	-0.103337
Cystatin C	28s	3328	-	indel	0.00559096	7.24676e-12	162.774	0.882805	0.00321074
Cystatin C	28s	3328	C	SNV	0.00573861	5.68865e-12	163.352	0.353822	0.0373591
Cystatin C	28s	3329	CC	indel	-0.0046378	6.31645e-12	162.974	0.0412127	0.0448249
Cystatin C	28s	3335	-	indel	0.0061779	8.31654e-12	162.261	0.564069	0.032387
Cystatin C	28s	3336	-	indel	0.00628732	7.03469e-12	162.85	0.923743	0.0027658
Cystatin C	28s	3337	-	indel	0.00299073	6.6287e-12	163.115	0.922454	-0.0032576
Cystatin C	28s	3348	G	SNV	0.00019654	6.44242e-12	162.972	0.997728	-3.59e-05
Cystatin C	28s	3391	-	indel	-0.0015716	9.09205e-12	161.787	0.0421751	0.0324769
Cystatin C	28s	3392	-	indel	-0.0015716	9.09205e-12	161.787	0.0421751	0.0324769
Cystatin C	28s	3393	-	indel	-0.0015716	9.09205e-12	161.787	0.0421751	0.0324769
Cystatin C	28s	3473	-	indel	0.00633524	6.44894e-12	163.097	0.914926	-0.0064112
Cystatin C	28s	3490	A	SNV	0.00157161	9.09205e-12	161.787	0.0421751	-0.0324769
Cystatin C	28s	3492	-	indel	0.00349176	8.19147e-12	162.241	0.470028	0.0156483
Cystatin C	28s	3493	-	indel	0.00349176	8.19147e-12	162.241	0.470028	0.0156483
Cystatin C	28s	3494	-	indel	0.00349176	8.19147e-12	162.241	0.470028	0.0156483
Cystatin C	28s	3495	-	indel	0.00628732	7.03469e-12	162.85	0.923743	0.0027658
Cystatin C	28s	3496	-	indel	0.00628732	7.03469e-12	162.85	0.923743	0.0027658
Cystatin C	28s	3497	-	indel	0.00628732	7.03469e-12	162.85	0.923743	0.0027658
Cystatin C	28s	3512	A	SNV	-0.0029783	8.75753e-12	161.965	0.22501	-0.0170143
Cystatin C	28s	3513	GCAG	indel	0.00101399	6.7665e-12	162.744	0.081185	0.0281595
Cystatin C	28s	3513	GCGGCAG	indel	-0.0007403	5.6636e-12	163.358	0.225953	-0.0591629
Cystatin C	28s	4766	-	indel	-0.0016373	6.16278e-12	163.058	0.191147	-0.0726108
Cystatin C	28s	4788	-	indel	-0.0013363	6.37959e-12	162.941	0.489619	-0.0381959
Cystatin C	28s	4804	-	indel	0.00054369	5.96541e-12	163.391	0.736525	0.00366238
Cystatin C	28s	4804	CC	indel	0.00263513	6.78767e-12	162.756	0.595176	0.00446774
Cystatin C	28s	4804	CCC	indel	0.00481932	4.73249e-12	164.04	0.178832	0.0228061
Cystatin C	28s	4816	G	SNV	0.00378973	6.49709e-12	162.958	0.982986	-0.0001885
Cystatin C	28s	4912	T	SNV	-0.0012103	5.8409e-12	163.252	0.357128	-0.0039067
Cystatin C	28s	4934	CC	indel	-0.0087175	3.1615e-12	165.66	0.0867117	-0.109147
Cystatin C	28s	4957	GG	indel	0.00039364	7.36608e-12	162.551	0.605426	0.0163523
Cystatin C	28s	4957	-	indel	0.00284142	6.22545e-12	163.025	0.552164	-0.0264886
Gamma glutamyltransferase	28s	59	A	SNV	0.00425072	0.00343955	17441.8	0.214918	0.73092
Gamma glutamyltransferase	28s	101	GG	indel	-0.0052714	0.00241505	18123.1	0.216736	-7.19724
Gamma glutamyltransferase	28s	105	G	SNV	-0.0041801	0.00272424	17882.6	0.343471	-8.19435
Gamma glutamyltransferase	28s	785	GT	indel	-0.0059133	0.00299846	17690	0.233357	-10.3768
Gamma glutamyltransferase	28s	847	-	indel	-0.0015802	0.00362272	17349.9	0.172704	-7.84149
Gamma glutamyltransferase	28s	847	GGCG	indel	-0.0024198	0.00302583	17674.1	0.535336	-6.35146
Gamma glutamyltransferase	28s	848	-	indel	-0.0015802	0.00362272	17349.9	0.172704	-7.84149
Gamma glutamyltransferase	28s	849	-	indel	-0.0015802	0.00362272	17349.9	0.172704	-7.84149
Gamma glutamyltransferase	28s	850	-	indel	-0.0048665	0.00329253	17518.6	0.156464	-9.30436
Gamma glutamyltransferase	28s	851	-	indel	-0.0048665	0.00329253	17518.6	0.156464	-9.30436
Gamma glutamyltransferase	28s	852	-	indel	-0.0048665	0.00329253	17518.6	0.156464	-9.30436
Gamma glutamyltransferase	28s	882	G	SNV	-0.0051074	0.00304325	17662.4	0.275711	-8.55354
Gamma glutamyltransferase	28s	2110	-	indel	-0.0060329	0.00304129	17670.1	0.792497	-4.67434
Gamma glutamyltransferase	28s	2176	GTG	indel	-0.00689	0.00351254	17416.5	0.451672	2.286
Gamma glutamyltransferase	28s	2187	TT	indel	0.0052802	0.00309218	17634.7	0.925951	-0.312837
Gamma glutamyltransferase	28s	2194	CC	indel	0.00275339	0.00293898	17729.3	0.372274	5.42174
Gamma glutamyltransferase	28s	2964	CC	indel	-0.0042889	0.0030758	17642.6	0.0916982	-6.35002
Gamma glutamyltransferase	28s	3039	G	SNV	0.00343962	0.00314158	17604.1	0.574639	1.10743
Gamma glutamyltransferase	28s	3049	CTC	indel	-0.0037052	0.00330345	17515	0.376809	-2.5604
Gamma glutamyltransferase	28s	3125	GAG	indel	-0.0060645	0.00376611	17278.9	0.109325	-4.65171
Gamma glutamyltransferase	28s	3158	CC	indel	-0.00092	0.00355437	17389.9	0.331949	-2.44816
Gamma glutamyltransferase	28s	3216	GG	indel	-0.004851	0.00274604	17877	0.447052	6.51753
Gamma glutamyltransferase	28s	3328	-	indel	0.00126316	0.00380314	17277.3	0.304732	5.61832
Gamma glutamyltransferase	28s	3328	C	SNV	-0.0004156	0.00300469	17688.1	0.549337	6.06379
Gamma glutamyltransferase	28s	3329	CC	indel	0.00123142	0.00310289	17626.5	0.685684	-2.23382
Gamma glutamyltransferase	28s	3335	-	indel	0.00052155	0.00361847	17365.6	0.400719	11.8596
Gamma glutamyltransferase	28s	3336	-	indel	0.00099216	0.00374815	17301.9	0.316667	7.27226
Gamma glutamyltransferase	28s	3337	-	indel	0.00299084	0.0040897	17144.7	0.1862	11.1191
Gamma glutamyltransferase	28s	3348	G	SNV	-0.0064391	0.00361276	17351.8	0.0998912	-5.21356
Gamma glutamyltransferase	28s	3391	-	indel	-0.0029114	0.00297596	17708.5	0.577271	-2.23922
Gamma glutamyltransferase	28s	3392	-	indel	-0.0029114	0.00297596	17708.5	0.577271	-2.23922
Gamma glutamyltransferase	28s	3393	-	indel	-0.0029114	0.00297596	17708.5	0.577271	-2.23922
Gamma glutamyltransferase	28s	3473	-	indel	0.00024983	0.00349137	17429.2	0.495727	10.2756
Gamma glutamyltransferase	28s	3490	A	SNV	0.00291137	0.00297596	17708.5	0.577271	2.23922
Gamma glutamyltransferase	28s	3492	-	indel	0.00370126	0.00350072	17419.5	0.415809	4.43006
Gamma glutamyltransferase	28s	3493	-	indel	0.00370126	0.00350072	17419.5	0.415809	4.43006
Gamma glutamyltransferase	28s	3494	-	indel	0.00370126	0.00350072	17419.5	0.415809	4.43006
Gamma glutamyltransferase	28s	3495	-	indel	0.00099216	0.00374815	17301.9	0.316667	7.27226
Gamma glutamyltransferase	28s	3496	-	indel	0.00099216	0.00374815	17301.9	0.316667	7.27226
Gamma glutamyltransferase	28s	3497	-	indel	0.00099216	0.00374815	17301.9	0.316667	7.27226
Gamma glutamyltransferase	28s	3512	A	SNV	-0.001096	0.00330339	17521.9	0.616374	-1.76585
Gamma glutamyltransferase	28s	3513	GCAG	indel	0.00049936	0.0031065	17624.7	0.951842	0.245126
Gamma glutamyltransferase	28s	3513	GCGGCAG	indel	0.003137	0.00308788	17637	0.896287	-1.60078
Gamma glutamyltransferase	28s	4766	-	indel	-0.0002156	0.0031168	17618.4	0.607866	7.16459
Gamma glutamyltransferase	28s	4788	-	indel	-8.57e-05	0.00308517	17637.1	0.378837	12.2299
Gamma glutamyltransferase	28s	4804	-	indel	-0.002921	0.00253819	18016.9	0.209734	3.43195
Gamma glutamyltransferase	28s	4804	CC	indel	0.00099002	0.00301943	17679.2	0.607969	-1.08408
Gamma glutamyltransferase	28s	4804	CCC	indel	-0.0062699	0.00390759	17207.9	0.0354759	-8.96723
Gamma glutamyltransferase	28s	4816	G	SNV	-0.0051084	0.00326238	17542.7	0.650023	-1.0079
Gamma glutamyltransferase	28s	4912	T	SNV	0.00143907	0.00319424	17574.5	0.493033	0.731019
Gamma glutamyltransferase	28s	4934	CC	indel	0.00742757	0.0029313	17769.6	0.717217	-5.7997
Gamma glutamyltransferase	28s	4957	GG	indel	0.00486484	0.00308715	17646.3	0.923807	-0.760833
Gamma glutamyltransferase	28s	4957	-	indel	-0.0024336	0.00307374	17644	0.419603	-9.03984
Albumin	28s	59	A	SNV	-0.0044487	0.663123	168.301	0.276587	-0.0415346
Albumin	28s	101	GG	indel	0.00634587	0.736042	130.487	0.290358	0.399049
Albumin	28s	105	G	SNV	0.00516353	0.706149	145.772	0.495633	0.381726
Albumin	28s	785	GT	indel	0.00359223	0.678937	159.874	0.466607	-0.410644
Albumin	28s	847	-	indel	0.00016607	0.704069	146.793	0.417033	-0.302418
Albumin	28s	847	GGCG	indel	0.00447521	0.6931	152.441	0.295584	0.694401
Albumin	28s	848	-	indel	0.00016607	0.704069	146.793	0.417033	-0.302418
Albumin	28s	849	-	indel	0.00016607	0.704069	146.793	0.417033	-0.302418
Albumin	28s	850	-	indel	0.00194632	0.690891	153.599	0.436976	-0.330758
Albumin	28s	851	-	indel	0.00194632	0.690891	153.599	0.436976	-0.330758
Albumin	28s	852	-	indel	0.00194632	0.690891	153.599	0.436976	-0.330758
Albumin	28s	882	G	SNV	0.00317614	0.681178	158.69	0.544802	-0.307831
Albumin	28s	2110	-	indel	0.00799756	0.690368	153.916	0.724164	0.406042
Albumin	28s	2176	GTG	indel	0.00850774	0.682776	158.02	0.981916	-0.0044577
Albumin	28s	2187	TT	indel	-0.0060162	0.683	157.746	0.980804	-0.0052453
Albumin	28s	2194	CC	indel	-0.0012119	0.665131	167.211	0.202117	0.50208
Albumin	28s	2964	CC	indel	0.00134919	0.684785	156.79	0.341445	0.232085
Albumin	28s	3039	G	SNV	-0.0032903	0.688189	155.007	0.351722	0.118994
Albumin	28s	3049	CTC	indel	-0.0056922	0.734047	131.249	0.00089864	-0.622715
Albumin	28s	3125	GAG	indel	-0.0015832	0.728837	133.982	0.0856593	-0.323458
Albumin	28s	3158	CC	indel	-0.002251	0.647849	176.557	0.221997	0.19962
Albumin	28s	3216	GG	indel	0.00046937	0.722091	137.581	0.348438	-0.52087
Albumin	28s	3328	-	indel	0.00263591	0.636019	183.087	0.243312	-0.413702
Albumin	28s	3328	C	SNV	0.00345377	0.68177	158.403	0.909668	0.0744237
Albumin	28s	3329	CC	indel	-0.0028272	0.683436	157.499	0.322223	0.354185
Albumin	28s	3335	-	indel	0.00071866	0.601576	201.933	0.0255135	-2.04265
Albumin	28s	3336	-	indel	0.00088544	0.605079	200.013	0.0404942	-0.964017
Albumin	28s	3337	-	indel	0.00266156	0.686087	156.391	0.958408	0.0284177
Albumin	28s	3348	G	SNV	-0.0014847	0.724472	136.195	0.0429585	-0.415487
Albumin	28s	3391	-	indel	0.00515322	0.71068	143.314	0.128606	0.39534
Albumin	28s	3392	-	indel	0.00515322	0.71068	143.314	0.128606	0.39534
Albumin	28s	3393	-	indel	0.00515322	0.71068	143.314	0.128606	0.39534
Albumin	28s	3473	-	indel	0.0025596	0.649819	175.559	0.332817	-0.946415
Albumin	28s	3490	A	SNV	-0.0051532	0.71068	143.314	0.128606	-0.39534
Albumin	28s	3492	-	indel	0.00160089	0.652773	173.924	0.310752	-0.3575
Albumin	28s	3493	-	indel	0.00160089	0.652773	173.924	0.310752	-0.3575
Albumin	28s	3494	-	indel	0.00160089	0.652773	173.924	0.310752	-0.3575
Albumin	28s	3495	-	indel	0.00088544	0.605079	200.013	0.0404942	-0.964017
Albumin	28s	3496	-	indel	0.00088544	0.605079	200.013	0.0404942	-0.964017
Albumin	28s	3497	-	indel	0.00088544	0.605079	200.013	0.0404942	-0.964017
Albumin	28s	3512	A	SNV	-0.0049873	0.742677	126.88	0.0206685	-0.528124
Albumin	28s	3513	GCAG	indel	0.00410929	0.697296	150.236	0.00038929	0.932601
Albumin	28s	3513	GCGGCAG	indel	0.00210458	0.690861	153.615	0.425547	0.634722
Albumin	28s	4766	-	indel	0.00370413	0.685223	156.56	0.218835	1.1115
Albumin	28s	4788	-	indel	0.00439951	0.680893	158.838	0.165886	1.24677
Albumin	28s	4804	-	indel	0.00669098	0.617092	193.371	0.0755942	0.314849
Albumin	28s	4804	CC	indel	-0.0053568	0.652293	174.055	0.0135094	-0.338246
Albumin	28s	4804	CCC	indel	0.00336409	0.676841	161.066	0.78989	0.0736497
Albumin	28s	4816	G	SNV	0.0028065	0.705076	146.251	0.338687	-0.137653
Albumin	28s	4912	T	SNV	0.00172654	0.689129	154.521	0.518586	0.0445776
Albumin	28s	4934	CC	indel	-0.0074229	0.643442	179.169	0.394158	-0.883607
Albumin	28s	4957	GG	indel	-0.0077011	0.62233	190.352	0.0133778	-1.27511
Albumin	28s	4957	-	indel	0.00024818	0.679422	159.614	0.121174	-1.1243
Alkaline phosphatase	28s	59	A	SNV	0.00178816	0.111308	5936.71	0.558229	0.215779
Alkaline phosphatase	28s	101	GG	indel	-0.0007953	0.10609	6036.82	0.856051	-0.66093
Alkaline phosphatase	28s	105	G	SNV	-0.0020801	0.102214	6097.2	0.530707	-3.39107
Alkaline phosphatase	28s	785	GT	indel	-0.0049126	0.106289	6019.94	0.386722	-4.71308
Alkaline phosphatase	28s	847	-	indel	-0.0045259	0.114491	5886.03	0.407279	-2.97997
Alkaline phosphatase	28s	847	GGCG	indel	-0.0006047	0.110523	5948.42	0.369703	5.7473
Alkaline phosphatase	28s	848	-	indel	-0.0045259	0.114491	5886.03	0.407279	-2.97997
Alkaline phosphatase	28s	849	-	indel	-0.0045259	0.114491	5886.03	0.407279	-2.97997
Alkaline phosphatase	28s	850	-	indel	-0.0049938	0.11007	5955.99	0.46052	-3.03007
Alkaline phosphatase	28s	851	-	indel	-0.0049938	0.11007	5955.99	0.46052	-3.03007
Alkaline phosphatase	28s	852	-	indel	-0.0049938	0.11007	5955.99	0.46052	-3.03007
Alkaline phosphatase	28s	882	G	SNV	-0.0049774	0.107162	6004.81	0.506476	-3.2601
Alkaline phosphatase	28s	2110	-	indel	-0.0035784	0.0978071	6172.91	0.0784301	-19.554
Alkaline phosphatase	28s	2176	GTG	indel	-0.0015494	0.110729	5951.03	0.818119	0.436783
Alkaline phosphatase	28s	2187	TT	indel	0.00278656	0.109798	5960.7	0.574952	1.18033
Alkaline phosphatase	28s	2194	CC	indel	0.0020625	0.10713	6006.39	0.833208	0.800227
Alkaline phosphatase	28s	2964	CC	indel	0.00674429	0.109431	5966.08	7.28949e-06	10.5586
Alkaline phosphatase	28s	3039	G	SNV	4.29522e-05	0.108984	5973.91	0.494501	0.842977
Alkaline phosphatase	28s	3049	CTC	indel	0.00310492	0.103905	6062.46	0.367543	1.63247
Alkaline phosphatase	28s	3125	GAG	indel	0.00399307	0.097403	6182.11	0.160485	2.54962
Alkaline phosphatase	28s	3158	CC	indel	0.00422347	0.0917122	6290.8	0.0495131	3.09928
Alkaline phosphatase	28s	3216	GG	indel	0.00423701	0.0888955	6350.45	0.0811262	9.34881
Alkaline phosphatase	28s	3328	-	indel	-0.0035855	0.0904643	6320.12	0.122153	-5.29145
Alkaline phosphatase	28s	3328	C	SNV	-0.0053123	0.117656	5832.63	0.0135205	-15.6408
Alkaline phosphatase	28s	3329	CC	indel	0.00332542	0.107929	5991.6	0.0266269	7.65104
Alkaline phosphatase	28s	3335	-	indel	-0.0041986	0.0879961	6367.32	0.0527112	-17.0966
Alkaline phosphatase	28s	3336	-	indel	-0.0038487	0.0882779	6362.46	0.0670824	-8.31595
Alkaline phosphatase	28s	3337	-	indel	-0.0038921	0.0984245	6170.76	0.431106	-4.14086
Alkaline phosphatase	28s	3348	G	SNV	0.00399345	0.100669	6120.94	0.215229	2.45567
Alkaline phosphatase	28s	3391	-	indel	-0.002623	0.104732	6048.47	0.53231	-1.56887
Alkaline phosphatase	28s	3392	-	indel	-0.002623	0.104732	6048.47	0.53231	-1.56887
Alkaline phosphatase	28s	3393	-	indel	-0.002623	0.104732	6048.47	0.53231	-1.56887
Alkaline phosphatase	28s	3473	-	indel	-0.0038027	0.088876	6348.65	0.0485247	-18.6073
Alkaline phosphatase	28s	3490	A	SNV	0.00262299	0.104732	6048.47	0.53231	1.56887
Alkaline phosphatase	28s	3492	-	indel	-0.004655	0.0880657	6363.1	0.0195637	-7.94818
Alkaline phosphatase	28s	3493	-	indel	-0.004655	0.0880657	6363.1	0.0195637	-7.94818
Alkaline phosphatase	28s	3494	-	indel	-0.004655	0.0880657	6363.1	0.0195637	-7.94818
Alkaline phosphatase	28s	3495	-	indel	-0.0038487	0.0882779	6362.46	0.0670824	-8.31595
Alkaline phosphatase	28s	3496	-	indel	-0.0038487	0.0882779	6362.46	0.0670824	-8.31595
Alkaline phosphatase	28s	3497	-	indel	-0.0038487	0.0882779	6362.46	0.0670824	-8.31595
Alkaline phosphatase	28s	3512	A	SNV	0.00349863	0.0975189	6179.67	0.149995	3.17273
Alkaline phosphatase	28s	3513	GCAG	indel	-0.0022209	0.10725	6003.3	0.567435	-1.45127
Alkaline phosphatase	28s	3513	GCGGCAG	indel	-0.0005099	0.107437	6000.54	0.849898	-1.45337
Alkaline phosphatase	28s	4766	-	indel	0.00183411	0.108281	5985.68	0.580929	4.81949
Alkaline phosphatase	28s	4788	-	indel	0.0017775	0.10753	5998.44	0.33347	8.40381
Alkaline phosphatase	28s	4804	-	indel	0.00079384	0.098384	6168.38	0.363	1.5563
Alkaline phosphatase	28s	4804	CC	indel	0.00251664	0.111175	5937.96	0.406766	1.09632
Alkaline phosphatase	28s	4804	CCC	indel	-0.0030033	0.118492	5821.8	0.173546	-3.62866
Alkaline phosphatase	28s	4816	G	SNV	-0.0018946	0.109748	5963.78	0.812782	-0.328984
Alkaline phosphatase	28s	4912	T	SNV	0.00207451	0.109624	5963.48	0.559066	0.389569
Alkaline phosphatase	28s	4934	CC	indel	-0.0011415	0.0839299	6455.78	0.0597343	-18.8524
Alkaline phosphatase	28s	4957	GG	indel	0.00291448	0.116768	5849.41	0.268909	5.50001
Alkaline phosphatase	28s	4957	-	indel	-0.0003914	0.107548	5998.16	0.601897	-3.65348
Alanine aminotransferase	28s	59	A	SNV	-0.0004438	0.943224	-139.332	0.425093	-0.154255
Alanine aminotransferase	28s	101	GG	indel	0.00189655	0.870432	-319.734	0.283595	2.05004
Alanine aminotransferase	28s	105	G	SNV	0.00141914	0.873566	-311.546	0.132934	4.26482
Alanine aminotransferase	28s	785	GT	indel	-0.0019277	0.932341	-166.052	0.477974	-2.02728
Alanine aminotransferase	28s	847	-	indel	-0.0002113	0.933652	-162.917	0.817604	0.435174
Alanine aminotransferase	28s	847	GGCG	indel	0.00206767	0.929413	-173.266	0.840577	-0.676254
Alanine aminotransferase	28s	848	-	indel	-0.0002113	0.933652	-162.917	0.817604	0.435174
Alanine aminotransferase	28s	849	-	indel	-0.0002113	0.933652	-162.917	0.817604	0.435174
Alanine aminotransferase	28s	850	-	indel	-0.0013079	0.92681	-179.672	0.957036	-0.116065
Alanine aminotransferase	28s	851	-	indel	-0.0013079	0.92681	-179.672	0.957036	-0.116065
Alanine aminotransferase	28s	852	-	indel	-0.0013079	0.92681	-179.672	0.957036	-0.116065
Alanine aminotransferase	28s	882	G	SNV	-0.0017162	0.929844	-172.192	0.563053	-1.4891
Alanine aminotransferase	28s	2110	-	indel	0.00119823	0.916284	-205.663	0.613036	2.9487
Alanine aminotransferase	28s	2176	GTG	indel	0.0009536	0.885365	-282.279	0.256381	1.13116
Alanine aminotransferase	28s	2187	TT	indel	0.00086714	0.928183	-176.295	0.94366	-0.078054
Alanine aminotransferase	28s	2194	CC	indel	-0.0013363	0.92617	-181.266	0.937711	-0.155826
Alanine aminotransferase	28s	2964	CC	indel	0.0040724	0.925647	-182.52	0.16387	1.72003
Alanine aminotransferase	28s	3039	G	SNV	-0.0007177	0.921956	-191.614	0.315255	0.650277
Alanine aminotransferase	28s	3049	CTC	indel	0.00273211	0.926638	-180.121	0.965247	-0.0414207
Alanine aminotransferase	28s	3125	GAG	indel	0.00290207	0.916232	-205.851	0.699696	-0.367724
Alanine aminotransferase	28s	3158	CC	indel	0.00132312	0.989796	-25.0338	0.0558453	1.58342
Alanine aminotransferase	28s	3216	GG	indel	0.00247481	0.945558	-133.757	0.679633	1.16162
Alanine aminotransferase	28s	3328	-	indel	-0.0006282	0.995586	10.8365	0.0906	-3.03987
Alanine aminotransferase	28s	3328	C	SNV	-0.0016318	0.905543	-232.113	0.109345	-5.32122
Alanine aminotransferase	28s	3329	CC	indel	-0.0009645	0.927509	-177.937	0.178854	2.43446
Alanine aminotransferase	28s	3335	-	indel	-0.0016832	0.998117	-4.6222	0.0885779	-7.88637
Alanine aminotransferase	28s	3336	-	indel	-0.001834	0.981084	46.4393	0.0348315	-5.02918
Alanine aminotransferase	28s	3337	-	indel	-0.0023814	0.97687	-56.8114	0.310223	-2.80063
Alanine aminotransferase	28s	3348	G	SNV	0.0027647	0.918306	-200.68	0.683937	-0.423291
Alanine aminotransferase	28s	3391	-	indel	-0.0012883	0.945351	-134.101	0.356875	-1.21461
Alanine aminotransferase	28s	3392	-	indel	-0.0012883	0.945351	-134.101	0.356875	-1.21461
Alanine aminotransferase	28s	3393	-	indel	-0.0012883	0.945351	-134.101	0.356875	-1.21461
Alanine aminotransferase	28s	3473	-	indel	-0.0021188	0.990045	-24.4315	0.106107	-7.99865
Alanine aminotransferase	28s	3490	A	SNV	0.00128832	0.945351	-134.101	0.356875	1.21461
Alanine aminotransferase	28s	3492	-	indel	-0.0020117	0.978275	-53.3087	0.135043	-2.67012
Alanine aminotransferase	28s	3493	-	indel	-0.0020117	0.978275	-53.3087	0.135043	-2.67012
Alanine aminotransferase	28s	3494	-	indel	-0.0020117	0.978275	-53.3087	0.135043	-2.67012
Alanine aminotransferase	28s	3495	-	indel	-0.001834	0.981084	46.4393	0.0348315	-5.02918
Alanine aminotransferase	28s	3496	-	indel	-0.001834	0.981084	46.4393	0.0348315	-5.02918
Alanine aminotransferase	28s	3497	-	indel	-0.001834	0.981084	46.4393	0.0348315	-5.02918
Alanine aminotransferase	28s	3512	A	SNV	0.00266588	0.930443	-170.821	0.912992	0.126372
Alanine aminotransferase	28s	3513	GCAG	indel	-0.0012737	0.923416	-188.016	0.375584	1.18004
Alanine aminotransferase	28s	3513	GCGGCAG	indel	-0.0009116	0.922065	-191.357	0.612442	2.04139
Alanine aminotransferase	28s	4766	-	indel	0.00165228	0.925048	-183.997	0.282993	4.91862
Alanine aminotransferase	28s	4788	-	indel	0.00133098	0.929112	-173.991	0.265778	5.0743
Alanine aminotransferase	28s	4804	-	indel	0.00137517	0.984895	-37.0773	0.16672	1.24146
Alanine aminotransferase	28s	4804	CC	indel	0.00147074	0.929266	-173.638	0.889264	-0.0965587
Alanine aminotransferase	28s	4804	CCC	indel	-0.0023342	0.852032	-365.007	0.00422329	-4.00288
Alanine aminotransferase	28s	4816	G	SNV	0.00080907	0.927134	-178.945	0.991725	-0.0075594
Alanine aminotransferase	28s	4912	T	SNV	0.00140377	0.914468	-210.079	0.202318	0.446119
Alanine aminotransferase	28s	4934	CC	indel	-0.0016162	0.930198	-171.695	0.959241	-0.268556
Alanine aminotransferase	28s	4957	GG	indel	0.00027115	0.940025	-147.238	0.643807	-1.20713
Alanine aminotransferase	28s	4957	-	indel	0.00234713	0.924993	-184.132	0.406519	3.05043
Apolipoprotein A	28s	59	A	SNV	-0.0023722	0.817764	8.63331	0.0157866	0.00893702
Apolipoprotein A	28s	101	GG	indel	0.00296307	0.679095	15.5295	0.0646992	-0.067621
Apolipoprotein A	28s	105	G	SNV	0.00254486	0.693054	14.7991	0.021589	-0.124827
Apolipoprotein A	28s	785	GT	indel	0.00819156	0.764607	11.2159	0.338819	-0.0523153
Apolipoprotein A	28s	847	-	indel	0.00236555	0.78768	10.0937	0.517993	-0.023359
Apolipoprotein A	28s	847	GGCG	indel	-0.003586	0.771061	10.8999	0.949879	0.00404738
Apolipoprotein A	28s	848	-	indel	0.00236555	0.78768	10.0937	0.517993	-0.023359
Apolipoprotein A	28s	849	-	indel	0.00236555	0.78768	10.0937	0.517993	-0.023359
Apolipoprotein A	28s	850	-	indel	0.00551365	0.773111	10.7997	0.795157	-0.0107128
Apolipoprotein A	28s	851	-	indel	0.00551365	0.773111	10.7997	0.795157	-0.0107128
Apolipoprotein A	28s	852	-	indel	0.00551365	0.773111	10.7997	0.795157	-0.0107128
Apolipoprotein A	28s	882	G	SNV	0.00743626	0.76751	11.0732	0.399019	-0.0415715
Apolipoprotein A	28s	2110	-	indel	0.0103952	0.723696	13.2462	0.0227329	-0.254225
Apolipoprotein A	28s	2176	GTG	indel	0.0105868	0.614396	18.8907	6.02506e-06	-0.0863268
Apolipoprotein A	28s	2187	TT	indel	-0.0121257	0.800301	9.47559	0.00757545	0.0564655
Apolipoprotein A	28s	2194	CC	indel	-0.0028345	0.759587	11.4644	0.458551	0.0282949
Apolipoprotein A	28s	2964	CC	indel	-0.0023745	0.769173	10.9916	0.453678	-0.0177329
Apolipoprotein A	28s	3039	G	SNV	-0.005866	0.754825	11.6969	0.00508501	-0.0347131
Apolipoprotein A	28s	3049	CTC	indel	-0.013182	0.798573	9.56035	0.0711212	-0.0328197
Apolipoprotein A	28s	3125	GAG	indel	-0.0133058	0.82491	8.29154	0.0452876	-0.0365326
Apolipoprotein A	28s	3158	CC	indel	-0.0109964	0.87136	6.06999	0.00117789	-0.0514247
Apolipoprotein A	28s	3216	GG	indel	0.0119025	0.622005	18.4942	0.0002815	0.195742
Apolipoprotein A	28s	3328	-	indel	0.00946669	0.899234	4.75043	0.00342936	0.100618
Apolipoprotein A	28s	3328	C	SNV	0.0123664	0.729903	12.9337	0.00351506	0.185676
Apolipoprotein A	28s	3329	CC	indel	-0.0126917	0.768679	11.0155	4.22061e-06	-0.159603
Apolipoprotein A	28s	3335	-	indel	0.00944658	0.892857	5.05143	0.00218126	0.271801
Apolipoprotein A	28s	3336	-	indel	0.0101555	0.910907	4.197	0.00077376	0.153426
Apolipoprotein A	28s	3337	-	indel	0.00985994	0.857793	6.72364	0.0628734	0.0982949
Apolipoprotein A	28s	3348	G	SNV	-0.0110018	0.796837	9.64618	0.205179	-0.0252169
Apolipoprotein A	28s	3391	-	indel	0.00176032	0.781539	10.39	0.554733	0.0149007
Apolipoprotein A	28s	3392	-	indel	0.00176032	0.781539	10.39	0.554733	0.0149007
Apolipoprotein A	28s	3393	-	indel	0.00176032	0.781539	10.39	0.554733	0.0149007
Apolipoprotein A	28s	3473	-	indel	0.011484	0.902549	4.59131	0.00039832	0.335621
Apolipoprotein A	28s	3490	A	SNV	-0.0017603	0.781539	10.39	0.554733	-0.0149007
Apolipoprotein A	28s	3492	-	indel	0.0121144	0.881203	5.60224	0.00060757	0.11727
Apolipoprotein A	28s	3493	-	indel	0.0121144	0.881203	5.60224	0.00060757	0.11727
Apolipoprotein A	28s	3494	-	indel	0.0121144	0.881203	5.60224	0.00060757	0.11727
Apolipoprotein A	28s	3495	-	indel	0.0101555	0.910907	4.197	0.00077376	0.153426
Apolipoprotein A	28s	3496	-	indel	0.0101555	0.910907	4.197	0.00077376	0.153426
Apolipoprotein A	28s	3497	-	indel	0.0101555	0.910907	4.197	0.00077376	0.153426
Apolipoprotein A	28s	3512	A	SNV	-0.0100421	0.784692	10.2392	0.589372	-0.011947
Apolipoprotein A	28s	3513	GCAG	indel	0.00632704	0.766321	11.1316	0.294018	-0.026754
Apolipoprotein A	28s	3513	GCGGCAG	indel	0.00630383	0.76422	11.2355	0.530072	-0.0485042
Apolipoprotein A	28s	4766	-	indel	0.00519373	0.771231	10.8908	0.63931	0.0410835
Apolipoprotein A	28s	4788	-	indel	0.00508671	0.770273	10.9377	0.923268	0.00840534
Apolipoprotein A	28s	4804	-	indel	0.0053817	0.856626	6.77633	0.0337487	-0.0364849
Apolipoprotein A	28s	4804	CC	indel	-0.0050145	0.792216	9.8685	0.102358	0.0216957
Apolipoprotein A	28s	4804	CCC	indel	0.0026701	0.799972	9.49594	0.254441	-0.0305525
Apolipoprotein A	28s	4816	G	SNV	0.00059636	0.843825	7.38224	0.00198891	-0.0431462
Apolipoprotein A	28s	4912	T	SNV	0.00427846	0.781804	10.3748	0.229787	0.0080429
Apolipoprotein A	28s	4934	CC	indel	-0.0019024	0.904087	4.52302	0.00904431	0.262569
Apolipoprotein A	28s	4957	GG	indel	-0.0050246	0.882842	5.52284	2.57676e-05	0.210389
Apolipoprotein A	28s	4957	-	indel	-0.0005164	0.766118	11.1415	0.102746	-0.114778
Vitamin D	28s	59	A	SNV	-0.0232037	0.638419	1422.95	0.220771	-0.366787
Vitamin D	28s	101	GG	indel	0.0215108	0.714025	1111.84	0.284479	3.16985
Vitamin D	28s	105	G	SNV	0.0216367	0.7169	1098.78	0.0895425	7.4605
Vitamin D	28s	785	GT	indel	0.0233947	0.654682	1354.01	0.352435	-4.11566
Vitamin D	28s	847	-	indel	0.0131553	0.682389	1239.48	0.386333	-2.53277
Vitamin D	28s	847	GGCG	indel	-0.0038235	0.64205	1407.25	0.0458513	-10.401
Vitamin D	28s	848	-	indel	0.0131553	0.682389	1239.48	0.386333	-2.53277
Vitamin D	28s	849	-	indel	0.0131553	0.682389	1239.48	0.386333	-2.53277
Vitamin D	28s	850	-	indel	0.0197178	0.667908	1298.85	0.440458	-2.57496
Vitamin D	28s	851	-	indel	0.0197178	0.667908	1298.85	0.440458	-2.57496
Vitamin D	28s	852	-	indel	0.0197178	0.667908	1298.85	0.440458	-2.57496
Vitamin D	28s	882	G	SNV	0.0219866	0.656626	1345.84	0.317437	-3.98804
Vitamin D	28s	2110	-	indel	0.0381795	0.652015	1365.67	0.669956	-3.84882
Vitamin D	28s	2176	GTG	indel	0.0427496	0.602396	1578.75	0.0789041	-2.71247
Vitamin D	28s	2187	TT	indel	-0.0396726	0.68172	1241.63	0.0459416	3.41348
Vitamin D	28s	2194	CC	indel	-0.0135294	0.658401	1338.64	0.884356	0.449489
Vitamin D	28s	2964	CC	indel	0.00162231	0.659579	1333.46	0.464215	-1.40003
Vitamin D	28s	3039	G	SNV	-0.0082811	0.659014	1335.85	0.774023	-0.288026
Vitamin D	28s	3049	CTC	indel	-0.0328977	0.71933	1088.06	0.00017211	-5.53393
Vitamin D	28s	3125	GAG	indel	-0.0308663	0.722928	1073.99	0.0204845	-3.42354
Vitamin D	28s	3158	CC	indel	-0.0238551	0.652695	1363.46	0.789917	0.341938
Vitamin D	28s	3216	GG	indel	0.0231055	0.761451	920.364	0.0138654	-10.7073
Vitamin D	28s	3328	-	indel	0.0204169	0.614761	1526.07	0.260439	-3.13294
Vitamin D	28s	3328	C	SNV	0.0281102	0.646526	1388.45	0.259775	5.80347
Vitamin D	28s	3329	CC	indel	-0.0221956	0.66012	1331.19	0.0171951	6.68651
Vitamin D	28s	3335	-	indel	0.0198914	0.65358	1360.45	0.848722	-1.36897
Vitamin D	28s	3336	-	indel	0.0209103	0.657601	1343.75	0.934708	-0.302622
Vitamin D	28s	3337	-	indel	0.0232866	0.687111	1221.6	0.56015	2.49273
Vitamin D	28s	3348	G	SNV	-0.0278495	0.70997	1126.24	0.0165116	-3.86279
Vitamin D	28s	3391	-	indel	0.00335798	0.700396	1165.17	0.0280399	4.48742
Vitamin D	28s	3392	-	indel	0.00335798	0.700396	1165.17	0.0280399	4.48742
Vitamin D	28s	3393	-	indel	0.00335798	0.700396	1165.17	0.0280399	4.48742
Vitamin D	28s	3473	-	indel	0.0218889	0.633266	1446.12	0.435617	-5.98069
Vitamin D	28s	3490	A	SNV	-0.003358	0.700396	1165.17	0.0280399	-4.48742
Vitamin D	28s	3492	-	indel	0.0239476	0.704155	1150.54	0.167377	3.8217
Vitamin D	28s	3493	-	indel	0.0239476	0.704155	1150.54	0.167377	3.8217
Vitamin D	28s	3494	-	indel	0.0239476	0.704155	1150.54	0.167377	3.8217
Vitamin D	28s	3495	-	indel	0.0209103	0.657601	1343.75	0.934708	-0.302622
Vitamin D	28s	3496	-	indel	0.0209103	0.657601	1343.75	0.934708	-0.302622
Vitamin D	28s	3497	-	indel	0.0209103	0.657601	1343.75	0.934708	-0.302622
Vitamin D	28s	3512	A	SNV	-0.026806	0.746348	979.762	0.00101063	-5.8901
Vitamin D	28s	3513	GCAG	indel	0.019179	0.673617	1275.02	0.00101784	6.77642
Vitamin D	28s	3513	GCGGCAG	indel	0.0153381	0.676323	1263.92	0.0991086	10.2978
Vitamin D	28s	4766	-	indel	0.00592353	0.657639	1341.58	0.248784	-8.18516
Vitamin D	28s	4788	-	indel	0.00668832	0.660802	1328.35	0.691658	-2.8017
Vitamin D	28s	4804	-	indel	0.0173013	0.654839	1355.13	0.873827	0.221017
Vitamin D	28s	4804	CC	indel	-0.0153224	0.638124	1423.96	0.0695821	-1.95123
Vitamin D	28s	4804	CCC	indel	0.0180989	0.640471	1414.61	0.405907	1.80289
Vitamin D	28s	4816	G	SNV	0.015914	0.656972	1345.04	0.876448	0.175616
Vitamin D	28s	4912	T	SNV	0.00061529	0.650895	1369.98	0.324755	-0.533882
Vitamin D	28s	4934	CC	indel	-0.0207048	0.711921	1120.3	0.292985	8.55939
Vitamin D	28s	4957	GG	indel	-0.0261008	0.609583	1546.81	0.0391066	-8.34527
Vitamin D	28s	4957	-	indel	0.00509334	0.658225	1339.13	0.341598	-5.41946
White blood cell (leukocyte) count	28s	59	A	SNV	-0.0028641	2.00924e-17	2428.33	0.129422	0.0428608
White blood cell (leukocyte) count	28s	101	GG	indel	0.00674715	1.00845e-17	2456.09	0.369147	-0.250941
White blood cell (leukocyte) count	28s	105	G	SNV	0.00575724	7.42168e-18	2463.17	0.0657756	-0.763831
White blood cell (leukocyte) count	28s	785	GT	indel	0.00508971	1.62381e-17	2434.8	0.143149	0.611078
White blood cell (leukocyte) count	28s	847	-	indel	0.0001242	9.26832e-18	2454.6	0.098129	0.455763
White blood cell (leukocyte) count	28s	847	GGCG	indel	0.00186584	1.24332e-17	2443.73	0.162751	-0.6868
White blood cell (leukocyte) count	28s	848	-	indel	0.0001242	9.26832e-18	2454.6	0.098129	0.455763
White blood cell (leukocyte) count	28s	849	-	indel	0.0001242	9.26832e-18	2454.6	0.098129	0.455763
White blood cell (leukocyte) count	28s	850	-	indel	0.00367793	1.16458e-17	2445.87	0.04366	0.634675
White blood cell (leukocyte) count	28s	851	-	indel	0.00367793	1.16458e-17	2445.87	0.04366	0.634675
White blood cell (leukocyte) count	28s	852	-	indel	0.00367793	1.16458e-17	2445.87	0.04366	0.634675
White blood cell (leukocyte) count	28s	882	G	SNV	0.00481285	1.57423e-17	2435.77	0.0838553	0.650208
White blood cell (leukocyte) count	28s	2110	-	indel	0.00750174	8.17091e-18	2458.24	0.0117294	-2.14844
White blood cell (leukocyte) count	28s	2176	GTG	indel	0.00881388	7.85989e-18	2461.31	0.090189	-0.246934
White blood cell (leukocyte) count	28s	2187	TT	indel	-0.0035777	1.79614e-17	2431.62	0.0945375	0.270068
White blood cell (leukocyte) count	28s	2194	CC	indel	-0.0049125	1.5629e-17	2436.43	0.691513	-0.115656
White blood cell (leukocyte) count	28s	2964	CC	indel	0.00363847	1.46034e-17	2438.22	0.274107	0.197569
White blood cell (leukocyte) count	28s	3039	G	SNV	-0.0117662	1.17965e-17	2445.29	0.00082502	-0.316648
White blood cell (leukocyte) count	28s	3049	CTC	indel	0.00647024	1.83314e-17	2431.29	0.246725	-0.161078
White blood cell (leukocyte) count	28s	3125	GAG	indel	0.0102516	1.42796e-17	2440.67	0.849054	0.0265447
White blood cell (leukocyte) count	28s	3158	CC	indel	-0.0103075	5.79794e-17	2394.19	0.00016358	-0.456591
White blood cell (leukocyte) count	28s	3216	GG	indel	0.00659924	1.00327e-17	2454.34	0.320052	0.409118
White blood cell (leukocyte) count	28s	3328	-	indel	0.0112166	9.4838e-17	2379.41	0.00029347	0.951217
White blood cell (leukocyte) count	28s	3328	C	SNV	0.00493605	9.77244e-18	2451.79	0.006334	1.32741
White blood cell (leukocyte) count	28s	3329	CC	indel	-0.012761	1.45733e-17	2438.25	0.00034895	-0.946822
White blood cell (leukocyte) count	28s	3335	-	indel	0.0109699	9.66354e-17	2378.18	5.95531e-05	2.72034
White blood cell (leukocyte) count	28s	3336	-	indel	0.0112584	1.08468e-16	2374.53	4.3743e-05	1.42489
White blood cell (leukocyte) count	28s	3337	-	indel	0.00252855	9.03865e-17	2381.73	0.00130964	1.29748
White blood cell (leukocyte) count	28s	3348	G	SNV	0.0120301	1.32027e-17	2442.58	0.634308	0.0723436
White blood cell (leukocyte) count	28s	3391	-	indel	0.00387187	2.01963e-17	2428.21	0.138743	0.285503
White blood cell (leukocyte) count	28s	3392	-	indel	0.00387187	2.01963e-17	2428.21	0.138743	0.285503
White blood cell (leukocyte) count	28s	3393	-	indel	0.00387187	2.01963e-17	2428.21	0.138743	0.285503
White blood cell (leukocyte) count	28s	3473	-	indel	0.00974486	7.00089e-17	2388.65	0.00034356	2.59151
White blood cell (leukocyte) count	28s	3490	A	SNV	-0.0038719	2.01963e-17	2428.21	0.138743	-0.285503
White blood cell (leukocyte) count	28s	3492	-	indel	0.00432979	4.51223e-17	2402.85	0.00381713	0.756246
White blood cell (leukocyte) count	28s	3493	-	indel	0.00432979	4.51223e-17	2402.85	0.00381713	0.756246
White blood cell (leukocyte) count	28s	3494	-	indel	0.00432979	4.51223e-17	2402.85	0.00381713	0.756246
White blood cell (leukocyte) count	28s	3495	-	indel	0.0112584	1.08468e-16	2374.53	4.3743e-05	1.42489
White blood cell (leukocyte) count	28s	3496	-	indel	0.0112584	1.08468e-16	2374.53	4.3743e-05	1.42489
White blood cell (leukocyte) count	28s	3497	-	indel	0.0112584	1.08468e-16	2374.53	4.3743e-05	1.42489
White blood cell (leukocyte) count	28s	3512	A	SNV	0.00701789	1.36612e-17	2442	0.743139	0.0554463
White blood cell (leukocyte) count	28s	3513	GCAG	indel	-0.0134579	1.25382e-17	2443.29	0.00977947	-0.50311
White blood cell (leukocyte) count	28s	3513	GCGGCAG	indel	-0.0043802	1.41367e-17	2439.51	0.817578	-0.135994
White blood cell (leukocyte) count	28s	4766	-	indel	0.00509401	1.51053e-17	2437.1	0.0647769	1.23793
White blood cell (leukocyte) count	28s	4788	-	indel	0.00558346	1.3808e-17	2440.06	0.0141417	1.63625
White blood cell (leukocyte) count	28s	4804	-	indel	0.00640912	3.89294e-18	2484.92	0.00194911	0.406702
White blood cell (leukocyte) count	28s	4804	CC	indel	0.00041622	1.25154e-17	2443.65	0.290887	-0.107095
White blood cell (leukocyte) count	28s	4804	CCC	indel	0.00260909	2.14285e-17	2426.9	0.226845	-0.247302
White blood cell (leukocyte) count	28s	4816	G	SNV	0.003607	1.62014e-17	2435.96	0.762953	-0.0321406
White blood cell (leukocyte) count	28s	4912	T	SNV	0.00352225	1.75606e-17	2432.3	0.0800071	0.0896062
White blood cell (leukocyte) count	28s	4934	CC	indel	-0.0116163	3.73094e-18	2488.52	0.00937264	-1.99564
White blood cell (leukocyte) count	28s	4957	GG	indel	-0.0028285	1.02073e-17	2451.42	0.184675	-0.506386
White blood cell (leukocyte) count	28s	4957	-	indel	0.00188889	1.46577e-17	2438.11	0.632814	0.2566
Red blood cell (erythrocyte) count	28s	59	A	SNV	0.00937659	6.83812e-05	-202.106	0.00658975	0.0136334
Red blood cell (erythrocyte) count	28s	101	GG	indel	-0.0072476	0.00015405	-192.477	0.0657874	-0.0912699
Red blood cell (erythrocyte) count	28s	105	G	SNV	-0.0079727	0.00013828	-193.602	0.0272962	-0.162677
Red blood cell (erythrocyte) count	28s	785	GT	indel	-0.0088011	9.04146e-05	-198.666	0.727889	-0.0257801
Red blood cell (erythrocyte) count	28s	847	-	indel	-0.0028075	9.66002e-05	-197.959	0.612307	0.0247918
Red blood cell (erythrocyte) count	28s	847	GGCG	indel	0.00413677	8.1817e-05	-199.893	0.0998598	0.143738
Red blood cell (erythrocyte) count	28s	848	-	indel	-0.0028075	9.66002e-05	-197.959	0.612307	0.0247918
Red blood cell (erythrocyte) count	28s	849	-	indel	-0.0028075	9.66002e-05	-197.959	0.612307	0.0247918
Red blood cell (erythrocyte) count	28s	850	-	indel	-0.0049005	9.25608e-05	-198.386	0.488373	0.038701
Red blood cell (erythrocyte) count	28s	851	-	indel	-0.0049005	9.25608e-05	-198.386	0.488373	0.038701
Red blood cell (erythrocyte) count	28s	852	-	indel	-0.0049005	9.25608e-05	-198.386	0.488373	0.038701
Red blood cell (erythrocyte) count	28s	882	G	SNV	-0.008055	8.96808e-05	-198.761	0.820797	-0.0151254
Red blood cell (erythrocyte) count	28s	2110	-	indel	-0.0147098	0.00010646	-196.721	0.127276	-0.230794
Red blood cell (erythrocyte) count	28s	2176	GTG	indel	-0.0173878	0.00011455	-195.955	0.226646	-0.0312815
Red blood cell (erythrocyte) count	28s	2187	TT	indel	0.01621	8.44806e-05	-199.508	0.360423	0.0262269
Red blood cell (erythrocyte) count	28s	2194	CC	indel	0.00558487	0.00010047	-197.399	0.146993	0.075043
Red blood cell (erythrocyte) count	28s	2964	CC	indel	0.00256539	8.80675e-05	-198.978	0.0253993	0.0716885
Red blood cell (erythrocyte) count	28s	3039	G	SNV	0.00126815	9.07889e-05	-198.612	0.542153	-0.0102466
Red blood cell (erythrocyte) count	28s	3049	CTC	indel	0.0104236	9.20852e-05	-198.482	0.759285	0.00756483
Red blood cell (erythrocyte) count	28s	3125	GAG	indel	0.0102875	0.00010285	-197.211	0.39509	0.0210571
Red blood cell (erythrocyte) count	28s	3158	CC	indel	0.00658114	0.00010248	-197.286	0.461445	0.0158374
Red blood cell (erythrocyte) count	28s	3216	GG	indel	-0.004769	0.00010649	-196.944	0.501883	0.0490507
Red blood cell (erythrocyte) count	28s	3328	-	indel	-0.0065773	0.00011854	-195.635	0.27164	-0.0512684
Red blood cell (erythrocyte) count	28s	3328	C	SNV	-0.0081429	8.5168e-05	-199.416	0.491143	-0.0594332
Red blood cell (erythrocyte) count	28s	3329	CC	indel	0.0061055	8.93297e-05	-198.805	0.251299	0.0539264
Red blood cell (erythrocyte) count	28s	3335	-	indel	-0.0047269	0.00010058	-197.622	0.652234	-0.054215
Red blood cell (erythrocyte) count	28s	3336	-	indel	-0.00469	9.49027e-05	-198.362	0.86724	-0.0103474
Red blood cell (erythrocyte) count	28s	3337	-	indel	-0.0059216	8.96342e-05	-199.145	0.919538	0.00724011
Red blood cell (erythrocyte) count	28s	3348	G	SNV	0.00960453	0.00010083	-197.401	0.332752	0.0261524
Red blood cell (erythrocyte) count	28s	3391	-	indel	-0.0027388	9.02565e-05	-198.739	0.943962	-0.0024065
Red blood cell (erythrocyte) count	28s	3392	-	indel	-0.0027388	9.02565e-05	-198.739	0.943962	-0.0024065
Red blood cell (erythrocyte) count	28s	3393	-	indel	-0.0027388	9.02565e-05	-198.739	0.943962	-0.0024065
Red blood cell (erythrocyte) count	28s	3473	-	indel	-0.0061553	9.92023e-05	-197.754	0.665211	-0.0556119
Red blood cell (erythrocyte) count	28s	3490	A	SNV	0.00273877	9.02565e-05	-198.739	0.943962	0.00240649
Red blood cell (erythrocyte) count	28s	3492	-	indel	-0.0069691	9.89592e-05	-197.734	0.618519	-0.02311
Red blood cell (erythrocyte) count	28s	3493	-	indel	-0.0069691	9.89592e-05	-197.734	0.618519	-0.02311
Red blood cell (erythrocyte) count	28s	3494	-	indel	-0.0069691	9.89592e-05	-197.734	0.618519	-0.02311
Red blood cell (erythrocyte) count	28s	3495	-	indel	-0.00469	9.49027e-05	-198.362	0.86724	-0.0103474
Red blood cell (erythrocyte) count	28s	3496	-	indel	-0.00469	9.49027e-05	-198.362	0.86724	-0.0103474
Red blood cell (erythrocyte) count	28s	3497	-	indel	-0.00469	9.49027e-05	-198.362	0.86724	-0.0103474
Red blood cell (erythrocyte) count	28s	3512	A	SNV	0.00778002	9.32214e-05	-198.411	0.819199	0.00686602
Red blood cell (erythrocyte) count	28s	3513	GCAG	indel	-0.0073087	9.09219e-05	-198.593	0.463091	-0.0253681
Red blood cell (erythrocyte) count	28s	3513	GCGGCAG	indel	-0.0047639	8.12664e-05	-199.977	0.0876875	0.178749
Red blood cell (erythrocyte) count	28s	4766	-	indel	-0.0030387	8.92782e-05	-198.813	0.924239	-0.0113167
Red blood cell (erythrocyte) count	28s	4788	-	indel	-0.0022996	8.96599e-05	-198.76	0.518176	0.0765001
Red blood cell (erythrocyte) count	28s	4804	-	indel	-0.0069352	9.12425e-05	-198.817	0.996972	8.84424e-05
Red blood cell (erythrocyte) count	28s	4804	CC	indel	0.00633754	8.70435e-05	-199.15	0.702213	0.00688266
Red blood cell (erythrocyte) count	28s	4804	CCC	indel	-0.0062696	8.17721e-05	-199.999	0.496374	-0.0247113
Red blood cell (erythrocyte) count	28s	4816	G	SNV	-0.0031656	9.78464e-05	-197.783	0.507655	0.0125337
Red blood cell (erythrocyte) count	28s	4912	T	SNV	-0.0007987	8.86681e-05	-198.912	0.894713	0.00120261
Red blood cell (erythrocyte) count	28s	4934	CC	indel	0.0052223	9.63177e-05	-198.328	0.883518	-0.0199788
Red blood cell (erythrocyte) count	28s	4957	GG	indel	0.00865233	9.16212e-05	-198.608	0.898205	-0.0086701
Red blood cell (erythrocyte) count	28s	4957	-	indel	0.00292509	8.79284e-05	-199	0.371167	0.0852704
Haemoglobin concentration	28s	59	A	SNV	-0.0055254	0.14186	206.375	0.349615	0.0129919
Haemoglobin concentration	28s	101	GG	indel	0.00721208	0.132302	211.888	0.802598	-0.0343264
Haemoglobin concentration	28s	105	G	SNV	0.00722615	0.137076	209.054	0.945793	0.0138707
Haemoglobin concentration	28s	785	GT	indel	0.00748078	0.134181	210.387	0.489314	-0.141803
Haemoglobin concentration	28s	847	-	indel	0.0035365	0.142707	205.997	0.460319	-0.0999773
Haemoglobin concentration	28s	847	GGCG	indel	0.00369183	0.140351	207.118	0.184058	0.321184
Haemoglobin concentration	28s	848	-	indel	0.0035365	0.142707	205.997	0.460319	-0.0999773
Haemoglobin concentration	28s	849	-	indel	0.0035365	0.142707	205.997	0.460319	-0.0999773
Haemoglobin concentration	28s	850	-	indel	0.00636524	0.137249	208.752	0.671464	-0.0655739
Haemoglobin concentration	28s	851	-	indel	0.00636524	0.137249	208.752	0.671464	-0.0655739
Haemoglobin concentration	28s	852	-	indel	0.00636524	0.137249	208.752	0.671464	-0.0655739
Haemoglobin concentration	28s	882	G	SNV	0.00680896	0.134598	210.157	0.419242	-0.149294
Haemoglobin concentration	28s	2110	-	indel	0.0132965	0.130242	212.611	0.415773	-0.340918
Haemoglobin concentration	28s	2176	GTG	indel	0.0144989	0.128726	213.608	0.532112	-0.0447452
Haemoglobin concentration	28s	2187	TT	indel	-0.012504	0.138667	208.007	0.469051	0.0574723
Haemoglobin concentration	28s	2194	CC	indel	-0.0056212	0.133939	210.549	0.70037	0.055119
Haemoglobin concentration	28s	2964	CC	indel	0.00278295	0.136153	209.319	0.33321	0.0859045
Haemoglobin concentration	28s	3039	G	SNV	-0.0045134	0.136941	208.903	0.542342	0.0283495
Haemoglobin concentration	28s	3049	CTC	indel	-0.0025156	0.129702	212.883	0.27776	0.0741702
Haemoglobin concentration	28s	3125	GAG	indel	-0.002906	0.131271	212.113	0.619232	0.0340594
Haemoglobin concentration	28s	3158	CC	indel	-0.0076179	0.120762	218.116	0.137019	0.0885128
Haemoglobin concentration	28s	3216	GG	indel	0.0107996	0.118423	219.648	0.191079	0.264336
Haemoglobin concentration	28s	3328	-	indel	0.00715718	0.111523	223.886	0.0734866	-0.231053
Haemoglobin concentration	28s	3328	C	SNV	0.00665913	0.139415	207.621	0.427747	-0.189498
Haemoglobin concentration	28s	3329	CC	indel	-0.0105293	0.135759	209.53	0.573992	0.0731491
Haemoglobin concentration	28s	3335	-	indel	0.0069995	0.114172	222.189	0.0864292	-0.570937
Haemoglobin concentration	28s	3336	-	indel	0.00727316	0.118162	219.799	0.181538	-0.228916
Haemoglobin concentration	28s	3337	-	indel	0.00526184	0.12597	215.338	0.502284	-0.133103
Haemoglobin concentration	28s	3348	G	SNV	-0.0015256	0.131276	212.051	0.531324	0.0467853
Haemoglobin concentration	28s	3391	-	indel	-0.0003879	0.130373	212.524	0.382298	-0.0827952
Haemoglobin concentration	28s	3392	-	indel	-0.0003879	0.130373	212.524	0.382298	-0.0827952
Haemoglobin concentration	28s	3393	-	indel	-0.0003879	0.130373	212.524	0.382298	-0.0827952
Haemoglobin concentration	28s	3473	-	indel	0.0066367	0.121307	217.87	0.2225	-0.433957
Haemoglobin concentration	28s	3490	A	SNV	0.00038792	0.130373	212.524	0.382298	0.0827952
Haemoglobin concentration	28s	3492	-	indel	0.00523909	0.125719	215.269	0.342454	-0.121955
Haemoglobin concentration	28s	3493	-	indel	0.00523909	0.125719	215.269	0.342454	-0.121955
Haemoglobin concentration	28s	3494	-	indel	0.00523909	0.125719	215.269	0.342454	-0.121955
Haemoglobin concentration	28s	3495	-	indel	0.00727316	0.118162	219.799	0.181538	-0.228916
Haemoglobin concentration	28s	3496	-	indel	0.00727316	0.118162	219.799	0.181538	-0.228916
Haemoglobin concentration	28s	3497	-	indel	0.00727316	0.118162	219.799	0.181538	-0.228916
Haemoglobin concentration	28s	3512	A	SNV	-0.0029049	0.134808	210.176	0.893326	0.0111498
Haemoglobin concentration	28s	3513	GCAG	indel	-0.0006824	0.136727	209.017	0.585028	0.0522562
Haemoglobin concentration	28s	3513	GCGGCAG	indel	0.00016669	0.136333	209.241	0.889683	0.0401874
Haemoglobin concentration	28s	4766	-	indel	0.00322699	0.135453	209.695	0.631985	-0.157764
Haemoglobin concentration	28s	4788	-	indel	0.0042669	0.135727	209.547	0.868165	0.0543967
Haemoglobin concentration	28s	4804	-	indel	0.00680472	0.133584	210.99	0.839192	0.013092
Haemoglobin concentration	28s	4804	CC	indel	-0.0040995	0.134643	210.158	0.777888	-0.0140555
Haemoglobin concentration	28s	4804	CCC	indel	0.00487525	0.136488	209.26	0.960002	-0.0050431
Haemoglobin concentration	28s	4816	G	SNV	0.00568949	0.129279	213.169	0.400154	0.0440596
Haemoglobin concentration	28s	4912	T	SNV	0.00208606	0.135618	209.622	0.945111	-0.0017317
Haemoglobin concentration	28s	4934	CC	indel	-0.0110315	0.128707	213.866	0.643517	-0.174684
Haemoglobin concentration	28s	4957	GG	indel	-0.0076151	0.127326	214.281	0.313062	-0.189251
Haemoglobin concentration	28s	4957	-	indel	0.00450162	0.135953	209.427	0.892124	0.0357937
Haematocrit percentage	28s	59	A	SNV	-0.0008015	0.160552	578.415	0.148475	0.0588848
Haematocrit percentage	28s	101	GG	indel	0.00371825	0.139178	610.832	0.514894	-0.262362
Haematocrit percentage	28s	105	G	SNV	0.00333114	0.142005	605.758	0.493002	-0.410327
Haematocrit percentage	28s	785	GT	indel	0.00363637	0.150477	592.55	0.993961	0.00455468
Haematocrit percentage	28s	847	-	indel	0.00154101	0.152982	589.246	0.810804	-0.0951068
Haematocrit percentage	28s	847	GGCG	indel	0.00267954	0.154503	586.784	0.270731	0.781313
Haematocrit percentage	28s	848	-	indel	0.00154101	0.152982	589.246	0.810804	-0.0951068
Haematocrit percentage	28s	849	-	indel	0.00154101	0.152982	589.246	0.810804	-0.0951068
Haematocrit percentage	28s	850	-	indel	0.00319179	0.150057	593.183	0.907061	0.0529561
Haematocrit percentage	28s	851	-	indel	0.00319179	0.150057	593.183	0.907061	0.0529561
Haematocrit percentage	28s	852	-	indel	0.00319179	0.150057	593.183	0.907061	0.0529561
Haematocrit percentage	28s	882	G	SNV	0.00313462	0.150244	592.874	0.901522	-0.0671009
Haematocrit percentage	28s	2110	-	indel	0.00691365	0.148199	596.073	0.755409	-0.382891
Haematocrit percentage	28s	2176	GTG	indel	0.00781503	0.151643	591.484	0.954748	0.0119235
Haematocrit percentage	28s	2187	TT	indel	-0.0060347	0.151328	591.356	0.839788	0.0470827
Haematocrit percentage	28s	2194	CC	indel	-0.0040438	0.153069	588.896	0.645272	-0.193452
Haematocrit percentage	28s	2964	CC	indel	0.00140528	0.150902	591.908	0.221828	0.318199
Haematocrit percentage	28s	3039	G	SNV	-0.0025644	0.151772	590.665	0.505006	0.0910058
Haematocrit percentage	28s	3049	CTC	indel	-0.0008143	0.143347	603.219	0.244652	0.233263
Haematocrit percentage	28s	3125	GAG	indel	-0.0017173	0.1455	600.265	0.618359	0.100177
Haematocrit percentage	28s	3158	CC	indel	-0.0041498	0.133266	619.216	0.117108	0.27367
Haematocrit percentage	28s	3216	GG	indel	0.00628457	0.128604	627.18	0.128656	0.90132
Haematocrit percentage	28s	3328	-	indel	0.00358081	0.121431	639.287	0.0476286	-0.750185
Haematocrit percentage	28s	3328	C	SNV	0.00304689	0.155001	586.113	0.352303	-0.652073
Haematocrit percentage	28s	3329	CC	indel	-0.0065404	0.150381	592.664	0.586126	0.207849
Haematocrit percentage	28s	3335	-	indel	0.00447928	0.130223	624.45	0.142149	-1.43406
Haematocrit percentage	28s	3336	-	indel	0.0045473	0.132996	620.053	0.224437	-0.610687
Haematocrit percentage	28s	3337	-	indel	0.00310589	0.140399	608.714	0.527382	-0.367875
Haematocrit percentage	28s	3348	G	SNV	-0.0008564	0.14575	599.725	0.550061	0.131055
Haematocrit percentage	28s	3391	-	indel	-0.0015065	0.141917	605.417	0.206119	-0.351529
Haematocrit percentage	28s	3392	-	indel	-0.0015065	0.141917	605.417	0.206119	-0.351529
Haematocrit percentage	28s	3393	-	indel	-0.0015065	0.141917	605.417	0.206119	-0.351529
Haematocrit percentage	28s	3473	-	indel	0.00372059	0.135931	615.208	0.260972	-1.17321
Haematocrit percentage	28s	3490	A	SNV	0.00150652	0.141917	605.417	0.206119	0.351529
Haematocrit percentage	28s	3492	-	indel	0.00385618	0.141767	606.028	0.450661	-0.284306
Haematocrit percentage	28s	3493	-	indel	0.00385618	0.141767	606.028	0.450661	-0.284306
Haematocrit percentage	28s	3494	-	indel	0.00385618	0.141767	606.028	0.450661	-0.284306
Haematocrit percentage	28s	3495	-	indel	0.0045473	0.132996	620.053	0.224437	-0.610687
Haematocrit percentage	28s	3496	-	indel	0.0045473	0.132996	620.053	0.224437	-0.610687
Haematocrit percentage	28s	3497	-	indel	0.0045473	0.132996	620.053	0.224437	-0.610687
Haematocrit percentage	28s	3512	A	SNV	-0.0011178	0.145399	600.381	0.597973	0.128638
Haematocrit percentage	28s	3513	GCAG	indel	-0.0014811	0.150382	592.675	0.970454	-0.0103994
Haematocrit percentage	28s	3513	GCGGCAG	indel	0.00020948	0.151718	590.781	0.742246	0.279567
Haematocrit percentage	28s	4766	-	indel	0.0017366	0.150006	593.212	0.595681	-0.512822
Haematocrit percentage	28s	4788	-	indel	0.00274968	0.150309	592.77	0.819587	0.219292
Haematocrit percentage	28s	4804	-	indel	0.00365016	0.145239	601.054	0.69404	0.0744609
Haematocrit percentage	28s	4804	CC	indel	-0.002328	0.148728	595.158	0.706617	-0.0550285
Haematocrit percentage	28s	4804	CCC	indel	0.00164635	0.153141	589.021	0.799358	-0.0749916
Haematocrit percentage	28s	4816	G	SNV	0.00351615	0.140098	608.302	0.219114	0.188812
Haematocrit percentage	28s	4912	T	SNV	0.00157549	0.149695	593.71	0.82821	-0.016014
Haematocrit percentage	28s	4934	CC	indel	-0.0067285	0.133328	619.986	0.322122	-1.09649
Haematocrit percentage	28s	4957	GG	indel	-0.0041173	0.138197	611.288	0.178448	-0.740586
Haematocrit percentage	28s	4957	-	indel	0.00400188	0.150791	592.073	0.747444	0.249352
Hip circumference	28s	59	A	SNV	-0.0047389	0.132409	1938.52	0.249122	0.14677
Hip circumference	28s	101	GG	indel	0.00342017	0.102923	2105.34	0.134393	-1.88473
Hip circumference	28s	105	G	SNV	0.00363249	0.110326	2058.76	0.157365	-2.64274
Hip circumference	28s	785	GT	indel	0.00490065	0.126906	1966.06	0.49661	1.27865
Hip circumference	28s	847	-	indel	0.00578665	0.13116	1945.36	0.509074	-0.820035
Hip circumference	28s	847	GGCG	indel	-0.0008599	0.12588	1971.47	0.874836	0.349214
Hip circumference	28s	848	-	indel	0.00578665	0.13116	1945.36	0.509074	-0.820035
Hip circumference	28s	849	-	indel	0.00578665	0.13116	1945.36	0.509074	-0.820035
Hip circumference	28s	850	-	indel	0.00432381	0.126706	1967.17	0.669191	-0.605853
Hip circumference	28s	851	-	indel	0.00432381	0.126706	1967.17	0.669191	-0.605853
Hip circumference	28s	852	-	indel	0.00432381	0.126706	1967.17	0.669191	-0.605853
Hip circumference	28s	882	G	SNV	0.00509884	0.126454	1968.35	0.442797	1.30094
Hip circumference	28s	2110	-	indel	0.0100906	0.149915	1855.12	0.00071553	12.9945
Hip circumference	28s	2176	GTG	indel	0.0133024	0.186709	1702.42	6.37218e-06	2.9638
Hip circumference	28s	2187	TT	indel	-0.0140849	0.111157	2051.94	4.63393e-05	-2.96385
Hip circumference	28s	2194	CC	indel	-0.0053171	0.136393	1918.59	0.0243206	-2.95705
Hip circumference	28s	2964	CC	indel	-0.0034277	0.125594	1972.8	0.485077	0.568363
Hip circumference	28s	3039	G	SNV	0.0042887	0.120429	2000.22	0.0037377	-1.23658
Hip circumference	28s	3049	CTC	indel	-0.0233448	0.137263	1914.45	0.033912	-1.32819
Hip circumference	28s	3125	GAG	indel	-0.022315	0.127319	1965.2	0.852671	-0.116596
Hip circumference	28s	3158	CC	indel	-0.0091179	0.154494	1835.38	0.00855372	-1.43444
Hip circumference	28s	3216	GG	indel	0.00332409	0.147312	1869.22	0.140308	-2.73284
Hip circumference	28s	3328	-	indel	0.0070577	0.167741	1779.62	0.00800705	3.138
Hip circumference	28s	3328	C	SNV	0.0106394	0.118144	2012.88	0.0759935	3.88528
Hip circumference	28s	3329	CC	indel	-0.0059477	0.125388	1973.88	0.422026	-0.957892
Hip circumference	28s	3335	-	indel	0.0089284	0.163607	1796.63	0.00833146	8.05031
Hip circumference	28s	3336	-	indel	0.00905058	0.167796	1779.14	0.00549055	4.35972
Hip circumference	28s	3337	-	indel	0.0162277	0.164436	1794.04	0.0229991	4.13362
Hip circumference	28s	3348	G	SNV	-0.0218302	0.124951	1976.97	0.936966	0.0541503
Hip circumference	28s	3391	-	indel	-0.0029977	0.145393	1875.83	0.00196399	2.68875
Hip circumference	28s	3392	-	indel	-0.0029977	0.145393	1875.83	0.00196399	2.68875
Hip circumference	28s	3393	-	indel	-0.0029977	0.145393	1875.83	0.00196399	2.68875
Hip circumference	28s	3473	-	indel	0.0098459	0.159156	1815.5	0.0115606	8.2328
Hip circumference	28s	3490	A	SNV	0.00299766	0.145393	1875.83	0.00196399	-2.68875
Hip circumference	28s	3492	-	indel	0.0133116	0.153359	1840.61	0.0159932	2.83536
Hip circumference	28s	3493	-	indel	0.0133116	0.153359	1840.61	0.0159932	2.83536
Hip circumference	28s	3494	-	indel	0.0133116	0.153359	1840.61	0.0159932	2.83536
Hip circumference	28s	3495	-	indel	0.00905058	0.167796	1779.14	0.00549055	4.35972
Hip circumference	28s	3496	-	indel	0.00905058	0.167796	1779.14	0.00549055	4.35972
Hip circumference	28s	3497	-	indel	0.00905058	0.167796	1779.14	0.00549055	4.35972
Hip circumference	28s	3512	A	SNV	-0.0182362	0.135785	1922.46	0.262586	-0.853483
Hip circumference	28s	3513	GCAG	indel	0.0149459	0.124715	1977.44	0.679982	-0.361747
Hip circumference	28s	3513	GCGGCAG	indel	0.00958301	0.126879	1966.29	0.647207	1.2152
Hip circumference	28s	4766	-	indel	-0.0001144	0.128273	1958.9	1.92133e-05	12.902
Hip circumference	28s	4788	-	indel	-0.0007134	0.123331	1984.66	9.80872e-05	11.7016
Hip circumference	28s	4804	-	indel	-0.0001807	0.0837129	2230.62	0.00014559	2.24645
Hip circumference	28s	4804	CC	indel	-0.0026059	0.115956	2024.95	0.0220162	-1.04607
Hip circumference	28s	4804	CCC	indel	-0.0004394	0.15355	1839.1	0.00196442	-2.85407
Hip circumference	28s	4816	G	SNV	-0.0012856	0.15018	1854.13	0.00264219	-1.44406
Hip circumference	28s	4912	T	SNV	0.00038615	0.139927	1901.23	7.13401e-06	1.03517
Hip circumference	28s	4934	CC	indel	0.00250842	0.124262	1984.17	0.906186	-0.407811
Hip circumference	28s	4957	GG	indel	-0.0004455	0.121131	1997.6	0.596162	-0.911323
Hip circumference	28s	4957	-	indel	-0.0026726	0.124289	1979.64	0.247645	-2.79883
Standing height	28s	59	A	SNV	-0.0095514	0.00253733	-2683.54	0.00870152	0.230522
Standing height	28s	101	GG	indel	0.00931172	0.00504123	-2497.96	0.0317336	-1.86572
Standing height	28s	105	G	SNV	0.0089577	0.00436461	-2535.94	0.0262384	-2.86624
Standing height	28s	785	GT	indel	0.011916	0.00298788	-2638.58	0.18447	1.72195
Standing height	28s	847	-	indel	0.0103815	0.00302145	-2636.93	0.762975	-0.2584
Standing height	28s	847	GGCG	indel	0.0015223	0.00285528	-2651.05	0.0405946	3.13189
Standing height	28s	848	-	indel	0.0103815	0.00302145	-2636.93	0.762975	-0.2584
Standing height	28s	849	-	indel	0.0103815	0.00302145	-2636.93	0.762975	-0.2584
Standing height	28s	850	-	indel	0.0121674	0.00315512	-2623.78	0.713478	0.359217
Standing height	28s	851	-	indel	0.0121674	0.00315512	-2623.78	0.713478	0.359217
Standing height	28s	852	-	indel	0.0121674	0.00315512	-2623.78	0.713478	0.359217
Standing height	28s	882	G	SNV	0.011405	0.00304943	-2632.94	0.318214	1.16719
Standing height	28s	2110	-	indel	0.0192511	0.00220074	-2721.85	0.00010691	10.2654
Standing height	28s	2176	GTG	indel	0.0236861	0.00119264	-2882.9	8.35153e-10	2.78055
Standing height	28s	2187	TT	indel	-0.0245515	0.00432558	-2535.88	3.42651e-12	-3.49334
Standing height	28s	2194	CC	indel	-0.0099065	0.00269673	-2666.82	0.0220527	-2.07409
Standing height	28s	2964	CC	indel	-0.0034339	0.00309676	-2628.69	0.515962	0.364808
Standing height	28s	3039	G	SNV	-0.0020919	0.00342264	-2601.16	2.4921e-05	-1.24039
Standing height	28s	3049	CTC	indel	-0.0231139	0.00291146	-2646.17	0.345926	-0.407228
Standing height	28s	3125	GAG	indel	-0.0229692	0.0033372	-2609.93	0.586183	0.235832
Standing height	28s	3158	CC	indel	-0.0176851	0.00185567	-2768.2	0.00011139	-1.45448
Standing height	28s	3216	GG	indel	0.012781	0.00268707	-2671.38	0.375013	-1.1342
Standing height	28s	3328	-	indel	0.0153634	0.00150578	-2824.79	9.73867e-05	3.18163
Standing height	28s	3328	C	SNV	0.0184133	0.00357671	-2589.32	0.0111328	3.83484
Standing height	28s	3329	CC	indel	-0.0182906	0.00310195	-2628.19	0.00072967	-2.7807
Standing height	28s	3335	-	indel	0.0167844	0.00154663	-2817.14	4.37161e-05	8.60383
Standing height	28s	3336	-	indel	0.0170172	0.00148713	-2827.62	3.61267e-05	4.47497
Standing height	28s	3337	-	indel	0.020283	0.00187336	-2768.64	0.00996713	3.23288
Standing height	28s	3348	G	SNV	-0.0210064	0.00347188	-2598.27	0.246401	0.547662
Standing height	28s	3391	-	indel	-0.0019836	0.00240258	-2698.23	0.00126862	1.9315
Standing height	28s	3392	-	indel	-0.0019836	0.00240258	-2698.23	0.00126862	1.9315
Standing height	28s	3393	-	indel	-0.0019836	0.00240258	-2698.23	0.00126862	1.9315
Standing height	28s	3473	-	indel	0.0162033	0.00193565	-2758.08	0.00260804	6.77166
Standing height	28s	3490	A	SNV	0.00198359	0.00240258	-2698.24	0.00126862	-1.9315
Standing height	28s	3492	-	indel	0.01875	0.00190359	-2761.74	0.00045108	2.84881
Standing height	28s	3493	-	indel	0.01875	0.00190359	-2761.74	0.00045108	2.84881
Standing height	28s	3494	-	indel	0.01875	0.00190359	-2761.74	0.00045108	2.84881
Standing height	28s	3495	-	indel	0.0170172	0.00148713	-2827.62	3.61267e-05	4.47497
Standing height	28s	3496	-	indel	0.0170172	0.00148713	-2827.62	3.61267e-05	4.47497
Standing height	28s	3497	-	indel	0.0170172	0.00148713	-2827.62	3.61267e-05	4.47497
Standing height	28s	3512	A	SNV	-0.0178487	0.00314454	-2626.17	0.957215	0.0282003
Standing height	28s	3513	GCAG	indel	0.0107874	0.00323741	-2616.54	0.0473182	-1.20019
Standing height	28s	3513	GCGGCAG	indel	0.00799587	0.00326724	-2614.19	0.242856	-2.13945
Standing height	28s	4766	-	indel	0.00471115	0.00292881	-2643.78	1.31848e-11	14.0938
Standing height	28s	4788	-	indel	0.00489639	0.0032559	-2614.79	1.67756e-11	13.9522
Standing height	28s	4804	-	indel	0.00732256	0.00869025	-2335	3.52215e-10	2.56
Standing height	28s	4804	CC	indel	-0.0061084	0.00356809	-2590	0.0133385	-0.779951
Standing height	28s	4804	CCC	indel	0.00446553	0.00199757	-2748.06	6.05133e-05	-2.5514
Standing height	28s	4816	G	SNV	0.00027028	0.0014828	-2825.42	6.43524e-13	-2.38286
Standing height	28s	4912	T	SNV	0.00386072	0.00228082	-2711.38	5.47266e-14	1.1963
Standing height	28s	4934	CC	indel	-0.0083001	0.00420317	-2549.49	0.185927	-3.15788
Standing height	28s	4957	GG	indel	-0.004807	0.00246238	-2692.44	0.0349812	2.50203
Standing height	28s	4957	-	indel	-0.0002427	0.00320134	-2619.57	0.0122416	-4.18406
Seated height	28s	59	A	SNV	-0.015984	0.269352	879.62	0.313451	0.0793463
Seated height	28s	101	GG	indel	0.0140227	0.251544	914.954	0.766	-0.231609
Seated height	28s	105	G	SNV	0.0125853	0.254789	907.605	0.812782	-0.273605
Seated height	28s	785	GT	indel	0.0196254	0.262956	891.248	0.299504	1.20591
Seated height	28s	847	-	indel	0.01412	0.250186	915.984	0.522564	0.490772
Seated height	28s	847	GGCG	indel	0.00223854	0.261019	894.909	0.698306	0.531172
Seated height	28s	848	-	indel	0.01412	0.250186	915.984	0.522564	0.490772
Seated height	28s	849	-	indel	0.01412	0.250186	915.984	0.522564	0.490772
Seated height	28s	850	-	indel	0.0180145	0.255664	905.028	0.532615	0.546858
Seated height	28s	851	-	indel	0.0180145	0.255664	905.028	0.532615	0.546858
Seated height	28s	852	-	indel	0.0180145	0.255664	905.028	0.532615	0.546858
Seated height	28s	882	G	SNV	0.0188505	0.261353	894.225	0.320231	1.04123
Seated height	28s	2110	-	indel	0.0300226	0.281366	857.952	0.060554	4.45451
Seated height	28s	2176	GTG	indel	0.0342765	0.319326	793.679	0.00475026	1.14583
Seated height	28s	2187	TT	indel	-0.0345587	0.23473	946.095	6.08327e-05	-1.80311
Seated height	28s	2194	CC	indel	-0.0125193	0.263719	889.951	0.560165	-0.472848
Seated height	28s	2964	CC	indel	0.00043407	0.25857	899.448	0.595116	-0.267369
Seated height	28s	3039	G	SNV	-0.0063946	0.254572	907.061	0.146891	-0.382391
Seated height	28s	3049	CTC	indel	-0.023067	0.260436	896.145	0.876801	-0.0600127
Seated height	28s	3125	GAG	indel	-0.0223898	0.252154	912.301	0.648531	0.176921
Seated height	28s	3158	CC	indel	-0.0231141	0.317995	795.658	0.00153204	-1.06843
Seated height	28s	3216	GG	indel	0.0186787	0.270456	878.673	0.64568	-0.526725
Seated height	28s	3328	-	indel	0.0213063	0.33819	763.715	0.00285885	2.18152
Seated height	28s	3328	C	SNV	0.0229533	0.244892	925.905	0.0463022	2.69674
Seated height	28s	3329	CC	indel	-0.023255	0.259134	898.376	0.00775008	-1.96359
Seated height	28s	3335	-	indel	0.0207958	0.342135	757.303	0.00065215	6.42932
Seated height	28s	3336	-	indel	0.0215206	0.355286	737.006	0.00018912	3.62291
Seated height	28s	3337	-	indel	0.0224917	0.343561	755.471	0.00340757	3.29118
Seated height	28s	3348	G	SNV	-0.0198829	0.254749	907.077	0.718831	0.152406
Seated height	28s	3391	-	indel	0.00094567	0.266039	885.744	0.5028	0.35979
Seated height	28s	3392	-	indel	0.00094567	0.266039	885.744	0.5028	0.35979
Seated height	28s	3393	-	indel	0.00094567	0.266039	885.744	0.5028	0.35979
Seated height	28s	3473	-	indel	0.0205045	0.31166	806.427	0.0171289	4.80398
Seated height	28s	3490	A	SNV	-0.0009457	0.266039	885.744	0.5028	-0.35979
Seated height	28s	3492	-	indel	0.0194455	0.294974	834.529	0.0599696	1.36846
Seated height	28s	3493	-	indel	0.0194455	0.294974	834.529	0.0599696	1.36846
Seated height	28s	3494	-	indel	0.0194455	0.294974	834.529	0.0599696	1.36846
Seated height	28s	3495	-	indel	0.0215206	0.355286	737.006	0.00018912	3.62291
Seated height	28s	3496	-	indel	0.0215206	0.355286	737.006	0.00018912	3.62291
Seated height	28s	3497	-	indel	0.0215206	0.355286	737.006	0.00018912	3.62291
Seated height	28s	3512	A	SNV	-0.0176343	0.253153	910.338	0.68638	0.190146
Seated height	28s	3513	GCAG	indel	0.00869207	0.253955	908.235	0.0664159	-0.995094
Seated height	28s	3513	GCGGCAG	indel	0.00570007	0.247174	921.386	0.0305623	-3.54886
Seated height	28s	4766	-	indel	0.00804609	0.263459	890.26	0.00011311	7.20365
Seated height	28s	4788	-	indel	0.00868289	0.255631	905.008	0.00020732	6.88848
Seated height	28s	4804	-	indel	0.0149099	0.187508	1050.71	0.00027007	1.33151
Seated height	28s	4804	CC	indel	-0.0113064	0.2456	924.519	0.0599812	-0.53112
Seated height	28s	4804	CCC	indel	0.0109762	0.286809	848.475	0.0609722	-1.06791
Seated height	28s	4816	G	SNV	0.00603902	0.310214	808.266	0.00024833	-1.08775
Seated height	28s	4912	T	SNV	0.00488219	0.282201	856.196	2.25538e-05	0.603959
Seated height	28s	4934	CC	indel	-0.0170099	0.259149	900.345	0.977362	-0.0606914
Seated height	28s	4957	GG	indel	-0.0141526	0.266981	884.262	0.595372	0.564568
Seated height	28s	4957	-	indel	0.00223386	0.256966	902.488	0.207423	-1.88641
Sitting height	28s	59	A	SNV	-0.0158398	0.681393	-211.183	0.0291595	0.110907
Sitting height	28s	101	GG	indel	0.0155472	0.804289	-127.72	0.10558	-0.813509
Sitting height	28s	105	G	SNV	0.014689	0.773338	-148.264	0.131472	-1.12549
Sitting height	28s	785	GT	indel	0.0194139	0.722144	-182.866	0.75869	-0.230636
Sitting height	28s	847	-	indel	0.013294	0.732041	-176.179	0.638374	0.233
Sitting height	28s	847	GGCG	indel	0.00223981	0.710607	-190.816	0.32126	0.877955
Sitting height	28s	848	-	indel	0.013294	0.732041	-176.179	0.638374	0.233
Sitting height	28s	849	-	indel	0.013294	0.732041	-176.179	0.638374	0.233
Sitting height	28s	850	-	indel	0.0177097	0.7223	-182.765	0.808455	0.137221
Sitting height	28s	851	-	indel	0.0177097	0.7223	-182.765	0.808455	0.137221
Sitting height	28s	852	-	indel	0.0177097	0.7223	-182.765	0.808455	0.137221
Sitting height	28s	882	G	SNV	0.0182594	0.722025	-182.943	0.646699	-0.31013
Sitting height	28s	2110	-	indel	0.0315127	0.699769	-198.378	0.317727	1.53179
Sitting height	28s	2176	GTG	indel	0.0375048	0.624637	-251.881	0.00497854	0.736154
Sitting height	28s	2187	TT	indel	-0.036042	0.759242	-157.614	0.00045169	-1.01894
Sitting height	28s	2194	CC	indel	-0.0133508	0.715657	-187.353	0.75813	-0.161432
Sitting height	28s	2964	CC	indel	-0.001692	0.72104	-183.616	0.341756	-0.308943
Sitting height	28s	3039	G	SNV	-0.0083869	0.732425	-175.819	0.0202426	-0.395333
Sitting height	28s	3049	CTC	indel	-0.0247517	0.68943	-205.55	0.0586888	-0.47271
Sitting height	28s	3125	GAG	indel	-0.0229146	0.707966	-192.757	0.658141	-0.110936
Sitting height	28s	3158	CC	indel	-0.0250099	0.607267	-264.52	0.00013731	-0.830464
Sitting height	28s	3216	GG	indel	0.0177701	0.617352	-257.301	0.00999561	-1.90615
Sitting height	28s	3328	-	indel	0.0226608	0.580159	-284.904	0.00058765	1.6239
Sitting height	28s	3328	C	SNV	0.0244479	0.753341	-161.613	0.00965257	2.26234
Sitting height	28s	3329	CC	indel	-0.0255128	0.719559	-184.632	0.00536351	-1.32622
Sitting height	28s	3335	-	indel	0.0231816	0.5631	-297.748	2.34065e-05	5.15255
Sitting height	28s	3336	-	indel	0.0240125	0.544703	-311.931	5.17685e-06	2.85683
Sitting height	28s	3337	-	indel	0.0244727	0.551165	-307.063	0.00010382	2.81773
Sitting height	28s	3348	G	SNV	-0.0203983	0.711258	-190.43	0.679137	-0.113103
Sitting height	28s	3391	-	indel	0.00256173	0.681985	-210.772	0.0361244	0.726745
Sitting height	28s	3392	-	indel	0.00256173	0.681985	-210.772	0.0361244	0.726745
Sitting height	28s	3393	-	indel	0.00256173	0.681985	-210.772	0.0361244	0.726745
Sitting height	28s	3473	-	indel	0.0223878	0.616029	-258.182	0.00317814	3.83971
Sitting height	28s	3490	A	SNV	-0.0025617	0.681985	-210.772	0.0361244	-0.726745
Sitting height	28s	3492	-	indel	0.0224764	0.604694	-266.438	0.00020033	1.7474
Sitting height	28s	3493	-	indel	0.0224764	0.604694	-266.438	0.00020033	1.7474
Sitting height	28s	3494	-	indel	0.0224764	0.604694	-266.438	0.00020033	1.7474
Sitting height	28s	3495	-	indel	0.0240125	0.544703	-311.931	5.17685e-06	2.85683
Sitting height	28s	3496	-	indel	0.0240125	0.544703	-311.931	5.17685e-06	2.85683
Sitting height	28s	3497	-	indel	0.0240125	0.544703	-311.931	5.17685e-06	2.85683
Sitting height	28s	3512	A	SNV	-0.0189671	0.706466	-193.786	0.606659	-0.156605
Sitting height	28s	3513	GCAG	indel	0.0087488	0.72685	-179.633	0.156482	-0.49617
Sitting height	28s	3513	GCGGCAG	indel	0.0063463	0.735997	-173.392	0.104655	-1.71989
Sitting height	28s	4766	-	indel	0.0096176	0.710953	-190.558	1.38114e-05	5.23896
Sitting height	28s	4788	-	indel	0.00993045	0.726397	-179.937	4.51465e-05	4.89252
Sitting height	28s	4804	-	indel	0.0170076	0.899842	-64.8089	9.09408e-06	1.0478
Sitting height	28s	4804	CC	indel	-0.0117904	0.746102	-166.523	0.0435954	-0.36805
Sitting height	28s	4804	CCC	indel	0.010704	0.649422	-233.883	0.00430753	-1.05093
Sitting height	28s	4816	G	SNV	0.00767404	0.63722	-242.618	0.00026094	-0.700159
Sitting height	28s	4912	T	SNV	0.00589451	0.677315	-213.999	4.95609e-06	0.420358
Sitting height	28s	4934	CC	indel	-0.0190914	0.723488	-182.339	0.953917	-0.079834
Sitting height	28s	4957	GG	indel	-0.0161014	0.722424	-182.774	0.930634	-0.059772
Sitting height	28s	4957	-	indel	0.00261032	0.723801	-181.722	0.164797	-1.34259
Body mass index (BMI)	28s	59	A	SNV	-0.0002049	0.0274382	1471.35	0.732133	-0.0225738
Body mass index (BMI)	28s	101	GG	indel	-0.0001333	0.0287445	1462.13	0.93387	0.0541026
Body mass index (BMI)	28s	105	G	SNV	3.26003e-05	0.0279198	1467.97	0.946518	-0.0649273
Body mass index (BMI)	28s	785	GT	indel	-0.0021553	0.0279714	1465.96	0.990212	-0.011948
Body mass index (BMI)	28s	847	-	indel	0.00159636	0.0297673	1450.38	0.491168	-0.442759
Body mass index (BMI)	28s	847	GGCG	indel	-0.0018124	0.0274302	1471.13	0.538825	-0.7055
Body mass index (BMI)	28s	848	-	indel	0.00159636	0.0297673	1450.38	0.491168	-0.442759
Body mass index (BMI)	28s	849	-	indel	0.00159636	0.0297673	1450.38	0.491168	-0.442759
Body mass index (BMI)	28s	850	-	indel	-0.0017716	0.0287976	1458.38	0.369887	-0.658434
Body mass index (BMI)	28s	851	-	indel	-0.0017716	0.0287976	1458.38	0.369887	-0.658434
Body mass index (BMI)	28s	852	-	indel	-0.0017716	0.0287976	1458.38	0.369887	-0.658434
Body mass index (BMI)	28s	882	G	SNV	-0.0016914	0.0280201	1465.47	0.913224	0.0956504
Body mass index (BMI)	28s	2110	-	indel	-0.0017445	0.0316117	1434.15	0.0817624	3.46139
Body mass index (BMI)	28s	2176	GTG	indel	-0.0001311	0.0395491	1374.5	0.00342722	0.99511
Body mass index (BMI)	28s	2187	TT	indel	-0.0008895	0.0254556	1490.55	0.0125531	-0.940552
Body mass index (BMI)	28s	2194	CC	indel	-0.0002223	0.0300642	1447.19	0.142545	-0.997049
Body mass index (BMI)	28s	2964	CC	indel	-0.0037101	0.027995	1465.68	0.827678	0.0917577
Body mass index (BMI)	28s	3039	G	SNV	0.00600429	0.0269837	1475.31	0.0471974	-0.438307
Body mass index (BMI)	28s	3049	CTC	indel	-0.0142687	0.0318428	1432.01	0.0196962	-0.756259
Body mass index (BMI)	28s	3125	GAG	indel	-0.0136867	0.029601	1452.02	0.574716	-0.182445
Body mass index (BMI)	28s	3158	CC	indel	-0.0023548	0.034377	1412.33	0.049511	-0.554897
Body mass index (BMI)	28s	3216	GG	indel	-0.0055968	0.0386263	1381.58	0.0219177	-2.19915
Body mass index (BMI)	28s	3328	-	indel	0.00151019	0.0378789	1387.07	0.0378048	1.27278
Body mass index (BMI)	28s	3328	C	SNV	0.002968	0.0262277	1482.88	0.136132	1.68989
Body mass index (BMI)	28s	3329	CC	indel	0.00204077	0.0279712	1465.9	0.868248	0.102491
Body mass index (BMI)	28s	3335	-	indel	0.00278822	0.0357946	1402.14	0.0666287	2.89821
Body mass index (BMI)	28s	3336	-	indel	0.00240668	0.0361652	1399.51	0.0674705	1.48673
Body mass index (BMI)	28s	3337	-	indel	0.00877503	0.037507	1390.15	0.0646869	1.73942
Body mass index (BMI)	28s	3348	G	SNV	-0.0143665	0.0290143	1456.9	0.638499	-0.166598
Body mass index (BMI)	28s	3391	-	indel	-0.0020067	0.0330914	1421.82	0.00710149	1.2109
Body mass index (BMI)	28s	3392	-	indel	-0.0020067	0.0330914	1421.82	0.00710149	1.2109
Body mass index (BMI)	28s	3393	-	indel	-0.0020067	0.0330914	1421.82	0.00710149	1.2109
Body mass index (BMI)	28s	3473	-	indel	0.00376767	0.0365367	1396.32	0.0321354	3.61741
Body mass index (BMI)	28s	3490	A	SNV	0.00200672	0.0330914	1421.82	0.00710149	-1.2109
Body mass index (BMI)	28s	3492	-	indel	0.00655416	0.0340616	1414.94	0.07523	1.08432
Body mass index (BMI)	28s	3493	-	indel	0.00655416	0.0340616	1414.94	0.07523	1.08432
Body mass index (BMI)	28s	3494	-	indel	0.00655416	0.0340616	1414.94	0.07523	1.08432
Body mass index (BMI)	28s	3495	-	indel	0.00240668	0.0361652	1399.51	0.0674705	1.48673
Body mass index (BMI)	28s	3496	-	indel	0.00240668	0.0361652	1399.51	0.0674705	1.48673
Body mass index (BMI)	28s	3497	-	indel	0.00240668	0.0361652	1399.51	0.0674705	1.48673
Body mass index (BMI)	28s	3512	A	SNV	-0.0111028	0.0319066	1432.05	0.15539	-0.56055
Body mass index (BMI)	28s	3513	GCAG	indel	0.0104911	0.0281279	1464.47	0.737475	0.152253
Body mass index (BMI)	28s	3513	GCGGCAG	indel	0.00699519	0.0287907	1458.46	0.398512	1.16075
Body mass index (BMI)	28s	4766	-	indel	-0.0021644	0.028525	1460.76	0.00472836	4.41657
Body mass index (BMI)	28s	4788	-	indel	-0.0024505	0.0275883	1469.5	0.0103337	3.98943
Body mass index (BMI)	28s	4804	-	indel	-0.0038279	0.0189778	1566.95	0.00389647	0.884047
Body mass index (BMI)	28s	4804	CC	indel	0.00096	0.0260375	1484.77	0.0994007	-0.389787
Body mass index (BMI)	28s	4804	CCC	indel	-0.005091	0.0379051	1385.42	0.00034597	-1.70854
Body mass index (BMI)	28s	4816	G	SNV	-0.0028531	0.0312153	1437.66	0.172592	-0.339248
Body mass index (BMI)	28s	4912	T	SNV	-0.0004835	0.0308282	1440.38	0.00234191	0.363354
Body mass index (BMI)	28s	4934	CC	indel	0.00771331	0.0291448	1458.35	0.865426	0.303665
Body mass index (BMI)	28s	4957	GG	indel	0.00408145	0.0257855	1487.96	0.33784	-0.853568
Body mass index (BMI)	28s	4957	-	indel	-0.0028934	0.02786	1466.96	0.657931	-0.555087
Lipoprotein A	28s	59	A	SNV	0.0097288	0.254684	8978.81	0.876137	0.121537
Lipoprotein A	28s	101	GG	indel	-0.009466	0.24435	9195.28	0.726877	-2.69125
Lipoprotein A	28s	105	G	SNV	-0.0090509	0.251765	9041.17	0.929029	-1.01962
Lipoprotein A	28s	785	GT	indel	-0.0104425	0.254323	8983.27	0.695155	4.51341
Lipoprotein A	28s	847	-	indel	-0.0026905	0.249847	9073.75	0.814427	1.78489
Lipoprotein A	28s	847	GGCG	indel	-0.0011971	0.253078	9007.34	0.989303	0.181831
Lipoprotein A	28s	848	-	indel	-0.0026905	0.249847	9073.75	0.814427	1.78489
Lipoprotein A	28s	849	-	indel	-0.0026905	0.249847	9073.75	0.814427	1.78489
Lipoprotein A	28s	850	-	indel	-0.0071369	0.250393	9058.56	0.645155	3.99702
Lipoprotein A	28s	851	-	indel	-0.0071369	0.250393	9058.56	0.645155	3.99702
Lipoprotein A	28s	852	-	indel	-0.0071369	0.250393	9058.56	0.645155	3.99702
Lipoprotein A	28s	882	G	SNV	-0.0091521	0.25387	8991.64	0.657404	4.60307
Lipoprotein A	28s	2110	-	indel	-0.0230631	0.235979	9342.71	0.132107	-35.4522
Lipoprotein A	28s	2176	GTG	indel	-0.0233433	0.243237	9206.27	0.59757	-2.12287
Lipoprotein A	28s	2187	TT	indel	0.0203093	0.258266	8909.58	0.348226	4.17778
Lipoprotein A	28s	2194	CC	indel	0.00749611	0.250986	9047.98	0.792093	2.11699
Lipoprotein A	28s	2964	CC	indel	-0.0058738	0.252882	9010.29	0.866052	-0.840438
Lipoprotein A	28s	3039	G	SNV	0.012438	0.256809	8936.33	0.219839	3.20243
Lipoprotein A	28s	3049	CTC	indel	-6.78e-05	0.247295	9119.46	0.52837	2.41234
Lipoprotein A	28s	3125	GAG	indel	-0.0039843	0.25523	8972.08	0.900787	-0.477773
Lipoprotein A	28s	3158	CC	indel	0.00967028	0.233006	9406.64	0.223569	4.06229
Lipoprotein A	28s	3216	GG	indel	-0.0110259	0.239911	9275.65	0.545448	6.85956
Lipoprotein A	28s	3328	-	indel	-0.0102159	0.227648	9523	0.257481	-8.20045
Lipoprotein A	28s	3328	C	SNV	-0.0089864	0.261649	8846.95	0.210582	-16.7668
Lipoprotein A	28s	3329	CC	indel	0.0127273	0.252756	9012.66	0.347707	6.86206
Lipoprotein A	28s	3335	-	indel	-0.0080722	0.22844	9504.1	0.230979	-22.3647
Lipoprotein A	28s	3336	-	indel	-0.0082838	0.229456	9484.53	0.269979	-10.5996
Lipoprotein A	28s	3337	-	indel	-0.001906	0.23163	9444.71	0.376221	-9.8422
Lipoprotein A	28s	3348	G	SNV	-0.0056382	0.257459	8927.68	0.723403	-1.47933
Lipoprotein A	28s	3391	-	indel	-0.0071135	0.238154	9298.69	0.140682	-7.82306
Lipoprotein A	28s	3392	-	indel	-0.0071135	0.238154	9298.69	0.140682	-7.82306
Lipoprotein A	28s	3393	-	indel	-0.0071135	0.238154	9298.69	0.140682	-7.82306
Lipoprotein A	28s	3473	-	indel	-0.0081807	0.237049	9329.03	0.40911	-16.4734
Lipoprotein A	28s	3490	A	SNV	0.00711354	0.238154	9298.69	0.140682	7.82306
Lipoprotein A	28s	3492	-	indel	-0.003777	0.232361	9420.04	0.219524	-8.83645
Lipoprotein A	28s	3493	-	indel	-0.003777	0.232361	9420.04	0.219524	-8.83645
Lipoprotein A	28s	3494	-	indel	-0.003777	0.232361	9420.04	0.219524	-8.83645
Lipoprotein A	28s	3495	-	indel	-0.0082838	0.229456	9484.53	0.269979	-10.5996
Lipoprotein A	28s	3496	-	indel	-0.0082838	0.229456	9484.53	0.269979	-10.5996
Lipoprotein A	28s	3497	-	indel	-0.0082838	0.229456	9484.53	0.269979	-10.5996
Lipoprotein A	28s	3512	A	SNV	0.00068639	0.243227	9202.27	0.502657	3.12372
Lipoprotein A	28s	3513	GCAG	indel	0.00354064	0.251819	9030.72	0.702209	-2.054
Lipoprotein A	28s	3513	GCGGCAG	indel	0.00396258	0.256775	8937.51	0.492247	11.1942
Lipoprotein A	28s	4766	-	indel	-0.0117548	0.25168	9033.16	0.304848	-18.9552
Lipoprotein A	28s	4788	-	indel	-0.0119637	0.253582	8997	0.28368	-19.7063
Lipoprotein A	28s	4804	-	indel	-0.0159957	0.26062	8876.7	0.74575	-1.17335
Lipoprotein A	28s	4804	CC	indel	0.00766736	0.2524	9020.75	0.928816	-0.249514
Lipoprotein A	28s	4804	CCC	indel	-0.0059711	0.253299	9007.46	0.996181	-0.0270191
Lipoprotein A	28s	4816	G	SNV	-0.0064814	0.247496	9118	0.665276	1.27109
Lipoprotein A	28s	4912	T	SNV	-0.0085654	0.24714	9120.98	0.283835	-1.51169
Lipoprotein A	28s	4934	CC	indel	0.0197632	0.284345	8455.31	0.289069	22.4527
Lipoprotein A	28s	4957	GG	indel	0.0137016	0.250719	9056.97	0.860627	-1.84553
Lipoprotein A	28s	4957	-	indel	-0.0056066	0.252867	9010.59	0.933201	-1.24017
Oestradiol	28s	59	A	SNV	-0.0042282	0.648204	-66788.2	0.0203142	-33.4655
Oestradiol	28s	101	GG	indel	0.00865888	0.493893	-100408	0.0141884	348.84
Oestradiol	28s	105	G	SNV	0.00764075	0.525675	-92994.7	0.0074807	563.489
Oestradiol	28s	785	GT	indel	-0.0054329	0.613004	-74030	0.599761	112.542
Oestradiol	28s	847	-	indel	-0.0045177	0.639873	-68526	0.371271	126.563
Oestradiol	28s	847	GGCG	indel	0.00024643	0.626789	-71173	0.229243	-299.764
Oestradiol	28s	848	-	indel	-0.0045177	0.639873	-68526	0.371271	126.563
Oestradiol	28s	849	-	indel	-0.0045177	0.639873	-68526	0.371271	126.563
Oestradiol	28s	850	-	indel	-0.0045708	0.622954	-71968.6	0.509433	106.662
Oestradiol	28s	851	-	indel	-0.0045708	0.622954	-71968.6	0.509433	106.662
Oestradiol	28s	852	-	indel	-0.0045708	0.622954	-71968.6	0.509433	106.662
Oestradiol	28s	882	G	SNV	-0.0047927	0.613644	-73894.9	0.475548	137.878
Oestradiol	28s	2110	-	indel	-0.0028987	0.634097	-69689.3	0.359174	-399.827
Oestradiol	28s	2176	GTG	indel	-0.0020083	0.645025	-67496.9	0.379865	-65.3409
Oestradiol	28s	2187	TT	indel	0.00256252	0.603464	-76033.9	0.292597	86.8023
Oestradiol	28s	2194	CC	indel	0.00149362	0.614042	-73816.9	0.815727	-34.7239
Oestradiol	28s	2964	CC	indel	-0.0005075	0.616052	-73393.4	0.97647	-2.71773
Oestradiol	28s	3039	G	SNV	-0.0040578	0.599958	-76766.2	0.0980973	79.9732
Oestradiol	28s	3049	CTC	indel	0.00567445	0.621331	-72302.9	0.561917	41.1023
Oestradiol	28s	3125	GAG	indel	0.00801226	0.625089	-71558.7	0.704257	26.9146
Oestradiol	28s	3158	CC	indel	0.0052704	0.676992	-60995.8	0.00665894	167.279
Oestradiol	28s	3216	GG	indel	-0.0076438	0.610849	-74600.5	0.887129	-30.0427
Oestradiol	28s	3328	-	indel	-0.0046849	0.702652	-55938.3	0.0160575	-322.43
Oestradiol	28s	3328	C	SNV	-0.0043905	0.568863	-83418.5	0.0206388	-571.926
Oestradiol	28s	3329	CC	indel	0.00739481	0.59992	-76767.4	0.00881412	353.176
Oestradiol	28s	3335	-	indel	-0.0051905	0.709924	-54485.3	0.00237534	-1049.62
Oestradiol	28s	3336	-	indel	-0.0052974	0.714032	-53685.1	0.00307563	-525.613
Oestradiol	28s	3337	-	indel	-0.0093123	0.707629	-54961.9	0.014665	-502.171
Oestradiol	28s	3348	G	SNV	0.00688155	0.615896	-73448.4	0.990704	-0.901324
Oestradiol	28s	3391	-	indel	0.00594985	0.623944	-71766	0.506579	-65.5508
Oestradiol	28s	3392	-	indel	0.00594985	0.623944	-71766	0.506579	-65.5508
Oestradiol	28s	3393	-	indel	0.00594985	0.623944	-71766	0.506579	-65.5508
Oestradiol	28s	3473	-	indel	-0.0041534	0.68834	-58753.3	0.0147258	-900.2
Oestradiol	28s	3490	A	SNV	-0.0059499	0.623944	-71766	0.506579	65.5508
Oestradiol	28s	3492	-	indel	-0.0032708	0.67773	-60863.2	0.0236851	-301.386
Oestradiol	28s	3493	-	indel	-0.0032708	0.67773	-60863.2	0.0236851	-301.386
Oestradiol	28s	3494	-	indel	-0.0032708	0.67773	-60863.2	0.0236851	-301.386
Oestradiol	28s	3495	-	indel	-0.0052974	0.714032	-53685.1	0.00307563	-525.613
Oestradiol	28s	3496	-	indel	-0.0052974	0.714032	-53685.1	0.00307563	-525.613
Oestradiol	28s	3497	-	indel	-0.0052974	0.714032	-53685.1	0.00307563	-525.613
Oestradiol	28s	3512	A	SNV	0.00460379	0.61488	-73663.7	0.947803	-5.65536
Oestradiol	28s	3513	GCAG	indel	-0.0029795	0.614804	-73651.9	0.178035	134.117
Oestradiol	28s	3513	GCGGCAG	indel	-0.0010957	0.605301	-75643.6	0.237142	358.164
Oestradiol	28s	4766	-	indel	-0.0035989	0.628266	-70861.1	0.00932128	-886.713
Oestradiol	28s	4788	-	indel	-0.0064791	0.617801	-73022.7	0.00054804	-1173.86
Oestradiol	28s	4804	-	indel	-0.0041434	0.531819	-91613.6	0.0107653	-170.536
Oestradiol	28s	4804	CC	indel	0.00455791	0.60579	-75538	0.143481	75.7534
Oestradiol	28s	4804	CCC	indel	-0.0025057	0.614986	-73653.4	0.958242	-5.47501
Oestradiol	28s	4816	G	SNV	0.00611622	0.659164	-64607.7	0.141127	80.4513
Oestradiol	28s	4912	T	SNV	-0.0053474	0.655526	-65297	0.00210981	-80.1807
Oestradiol	28s	4934	CC	indel	-0.0009124	0.531853	-91730	0.077888	686
Oestradiol	28s	4957	GG	indel	-0.0022334	0.596754	-77481.4	0.419336	156.749
Oestradiol	28s	4957	-	indel	0.00073203	0.615948	-73415.1	0.98396	-5.53461
Phosphate	28s	59	A	SNV	0.00194206	0.126227	35.7402	0.748294	-0.0007411
Phosphate	28s	101	GG	indel	0.00219089	0.142315	34.3575	0.442704	0.017527
Phosphate	28s	105	G	SNV	0.00178257	0.13284	35.1531	0.706067	0.0127817
Phosphate	28s	785	GT	indel	-0.00324	0.128529	35.5144	0.852287	0.00635228
Phosphate	28s	847	-	indel	-0.0038576	0.120955	36.2555	0.380899	0.0197482
Phosphate	28s	847	GGCG	indel	0.00017976	0.125515	35.7988	0.400951	-0.0337334
Phosphate	28s	848	-	indel	-0.0038576	0.120955	36.2555	0.380899	0.0197482
Phosphate	28s	849	-	indel	-0.0038576	0.120955	36.2555	0.380899	0.0197482
Phosphate	28s	850	-	indel	-0.0027634	0.125729	35.7789	0.461864	0.0189355
Phosphate	28s	851	-	indel	-0.0027634	0.125729	35.7789	0.461864	0.0189355
Phosphate	28s	852	-	indel	-0.0027634	0.125729	35.7789	0.461864	0.0189355
Phosphate	28s	882	G	SNV	-0.0035167	0.128401	35.5255	0.824477	0.00681884
Phosphate	28s	2110	-	indel	0.00091513	0.134179	35.0095	0.391706	0.0596086
Phosphate	28s	2176	GTG	indel	0.00034165	0.137176	34.7675	0.474295	0.00851146
Phosphate	28s	2187	TT	indel	0.00083108	0.124268	35.9184	0.282771	-0.0141649
Phosphate	28s	2194	CC	indel	0.00214333	0.12213	36.1267	0.203865	0.0302514
Phosphate	28s	2964	CC	indel	-0.0042899	0.126885	35.6667	0.0334428	-0.0313814
Phosphate	28s	3039	G	SNV	0.00067246	0.131333	35.2556	0.0833552	0.0133835
Phosphate	28s	3049	CTC	indel	0.00932579	0.120725	36.2639	0.133758	0.0170078
Phosphate	28s	3125	GAG	indel	0.00901746	0.120105	36.3398	0.339411	0.0108729
Phosphate	28s	3158	CC	indel	0.00358888	0.116909	36.663	0.23439	0.0117581
Phosphate	28s	3216	GG	indel	-0.002971	0.122438	36.1455	0.645295	0.0154701
Phosphate	28s	3328	-	indel	-0.004177	0.108003	37.6128	0.117765	-0.0335505
Phosphate	28s	3328	C	SNV	-0.0039149	0.130551	35.3322	0.609264	-0.0202814
Phosphate	28s	3329	CC	indel	0.00194749	0.128202	35.5437	0.538933	0.0132984
Phosphate	28s	3335	-	indel	-0.0010363	0.120479	36.3281	0.515984	-0.0359375
Phosphate	28s	3336	-	indel	-0.0017498	0.116018	36.7755	0.326756	-0.0279162
Phosphate	28s	3337	-	indel	-0.0039369	0.115739	36.8182	0.368748	-0.0296276
Phosphate	28s	3348	G	SNV	0.00786291	0.126084	35.7555	0.74615	0.00401859
Phosphate	28s	3391	-	indel	-0.0003265	0.118791	36.4571	0.110793	-0.0250967
Phosphate	28s	3392	-	indel	-0.0003265	0.118791	36.4571	0.110793	-0.0250967
Phosphate	28s	3393	-	indel	-0.0003265	0.118791	36.4571	0.110793	-0.0250967
Phosphate	28s	3473	-	indel	-0.0030253	0.114468	36.9222	0.219904	-0.0725244
Phosphate	28s	3490	A	SNV	0.00032653	0.118791	36.4571	0.110793	0.0250967
Phosphate	28s	3492	-	indel	-0.0044092	0.115163	36.8411	0.183381	-0.0283836
Phosphate	28s	3493	-	indel	-0.0044092	0.115163	36.8411	0.183381	-0.0283836
Phosphate	28s	3494	-	indel	-0.0044092	0.115163	36.8411	0.183381	-0.0283836
Phosphate	28s	3495	-	indel	-0.0017498	0.116018	36.7755	0.326756	-0.0279162
Phosphate	28s	3496	-	indel	-0.0017498	0.116018	36.7755	0.326756	-0.0279162
Phosphate	28s	3497	-	indel	-0.0017498	0.116018	36.7755	0.326756	-0.0279162
Phosphate	28s	3512	A	SNV	0.00567753	0.121959	36.1576	0.447788	0.0104803
Phosphate	28s	3513	GCAG	indel	-0.0041192	0.128608	35.5064	0.726365	0.00556542
Phosphate	28s	3513	GCGGCAG	indel	-0.0062191	0.121615	36.1727	0.0404184	-0.0987347
Phosphate	28s	4766	-	indel	0.00223513	0.128437	35.5218	0.584119	0.0299255
Phosphate	28s	4788	-	indel	0.00116837	0.127988	35.5637	0.799897	0.0137963
Phosphate	28s	4804	-	indel	0.00028922	0.12401	35.9881	0.719353	0.00385098
Phosphate	28s	4804	CC	indel	0.00118575	0.126017	35.7539	0.611796	-0.0042034
Phosphate	28s	4804	CCC	indel	-0.0013558	0.122599	36.095	0.486851	0.0116276
Phosphate	28s	4816	G	SNV	0.00222495	0.115401	36.8026	0.080579	0.0152075
Phosphate	28s	4912	T	SNV	0.00145294	0.128139	35.5523	0.992898	-3.72e-05
Phosphate	28s	4934	CC	indel	-0.0022813	0.103175	38.159	0.0894168	-0.106542
Phosphate	28s	4957	GG	indel	-0.0015799	0.112889	37.063	0.057849	-0.0591397
Phosphate	28s	4957	-	indel	0.00284392	0.129821	35.3936	0.0513796	0.0854913
Rheumatoid factor	28s	59	A	SNV	0.00678724	0.984165	-192.443	0.869226	-0.157212
Rheumatoid factor	28s	101	GG	indel	-0.0060134	0.97457	-309.864	0.904211	1.13515
Rheumatoid factor	28s	105	G	SNV	-0.0030001	0.977037	-279.35	0.904626	1.67707
Rheumatoid factor	28s	785	GT	indel	-0.0059413	0.985501	-176.192	0.73884	-4.69911
Rheumatoid factor	28s	847	-	indel	-0.0008924	0.996765	39.3268	0.408937	7.68367
Rheumatoid factor	28s	847	GGCG	indel	-0.0003561	0.989439	-128.333	0.498723	-11.2454
Rheumatoid factor	28s	848	-	indel	-0.0008924	0.996765	39.3268	0.408937	7.68367
Rheumatoid factor	28s	849	-	indel	-0.0008924	0.996765	39.3268	0.408937	7.68367
Rheumatoid factor	28s	850	-	indel	-0.0032027	0.983628	-198.941	0.777709	3.00015
Rheumatoid factor	28s	851	-	indel	-0.0032027	0.983628	-198.941	0.777709	3.00015
Rheumatoid factor	28s	852	-	indel	-0.0032027	0.983628	-198.941	0.777709	3.00015
Rheumatoid factor	28s	882	G	SNV	-0.0038681	0.982831	-208.636	0.896208	-1.65494
Rheumatoid factor	28s	2110	-	indel	-0.0107711	0.964336	433.815	0.106303	-46.1626
Rheumatoid factor	28s	2176	GTG	indel	-0.0174587	0.921941	951.61	0.0457113	-9.79661
Rheumatoid factor	28s	2187	TT	indel	0.0142235	0.974013	-315.788	0.0709798	9.84961
Rheumatoid factor	28s	2194	CC	indel	-0.000556	0.981949	-219.43	0.987811	0.149764
Rheumatoid factor	28s	2964	CC	indel	-0.0016831	0.982151	-216.88	0.866312	-1.01501
Rheumatoid factor	28s	3039	G	SNV	-0.0085872	0.985111	-180.906	0.45412	-2.37986
Rheumatoid factor	28s	3049	CTC	indel	0.00216019	0.99313	-83.492	0.508207	3.11693
Rheumatoid factor	28s	3125	GAG	indel	-0.0005294	0.983102	-205.483	0.962732	0.221202
Rheumatoid factor	28s	3158	CC	indel	-0.0017121	0.951206	-593.785	0.387261	-3.52238
Rheumatoid factor	28s	3216	GG	indel	-0.0029826	0.973536	-321.914	0.822171	-3.09306
Rheumatoid factor	28s	3328	-	indel	0.00356397	0.913533	-1054.35	0.139171	13.0673
Rheumatoid factor	28s	3328	C	SNV	-0.0020996	0.981678	-222.654	0.994073	0.121716
Rheumatoid factor	28s	3329	CC	indel	0.00081167	0.97943	-249.957	0.746009	-2.89846
Rheumatoid factor	28s	3335	-	indel	0.00198437	0.947272	-642.2	0.461268	16.7842
Rheumatoid factor	28s	3336	-	indel	0.00139033	0.956755	-526.616	0.602617	6.1052
Rheumatoid factor	28s	3337	-	indel	-0.0045737	0.989844	123.663	0.582313	-7.47239
Rheumatoid factor	28s	3348	G	SNV	0.00117428	0.986798	-160.485	0.836814	1.06429
Rheumatoid factor	28s	3391	-	indel	-0.0018596	0.987073	-157.09	0.678377	-2.68148
Rheumatoid factor	28s	3392	-	indel	-0.0018596	0.987073	-157.09	0.678377	-2.68148
Rheumatoid factor	28s	3393	-	indel	-0.0018596	0.987073	-157.09	0.678377	-2.68148
Rheumatoid factor	28s	3473	-	indel	0.00512473	0.90983	-1099.34	0.0845049	42.0096
Rheumatoid factor	28s	3490	A	SNV	0.00185963	0.987073	-157.09	0.678377	2.68148
Rheumatoid factor	28s	3492	-	indel	0.00791771	0.953893	-561.028	0.425877	6.9861
Rheumatoid factor	28s	3493	-	indel	0.00791771	0.953893	-561.028	0.425877	6.9861
Rheumatoid factor	28s	3494	-	indel	0.00791771	0.953893	-561.028	0.425877	6.9861
Rheumatoid factor	28s	3495	-	indel	0.00139033	0.956755	-526.616	0.602617	6.1052
Rheumatoid factor	28s	3496	-	indel	0.00139033	0.956755	-526.616	0.602617	6.1052
Rheumatoid factor	28s	3497	-	indel	0.00139033	0.956755	-526.616	0.602617	6.1052
Rheumatoid factor	28s	3512	A	SNV	0.0069494	0.992056	96.5764	0.342054	5.40909
Rheumatoid factor	28s	3513	GCAG	indel	-0.0140047	0.985885	-171.493	0.0475213	-13.0358
Rheumatoid factor	28s	3513	GCGGCAG	indel	0.00391762	0.965113	-424.01	0.0721681	35.948
Rheumatoid factor	28s	4766	-	indel	0.00226154	0.984863	-183.925	0.482676	15.7949
Rheumatoid factor	28s	4788	-	indel	0.00097033	0.983556	-199.812	0.731955	7.67767
Rheumatoid factor	28s	4804	-	indel	0.00388517	0.991891	98.6858	0.562745	2.56915
Rheumatoid factor	28s	4804	CC	indel	0.00359004	0.969187	-374.495	0.264731	3.83707
Rheumatoid factor	28s	4804	CCC	indel	-0.0067851	0.96106	-473.549	0.431303	-5.42067
Rheumatoid factor	28s	4816	G	SNV	0.00165204	0.972188	-338.109	0.672317	-1.52324
Rheumatoid factor	28s	4912	T	SNV	0.00152006	0.977847	-269.197	0.512908	1.1233
Rheumatoid factor	28s	4934	CC	indel	0.00210584	0.954176	558.55	0.272903	-28.2892
Rheumatoid factor	28s	4957	GG	indel	0.00457062	0.931434	-834.441	0.0416442	26.4356
Rheumatoid factor	28s	4957	-	indel	-0.0015122	0.981771	-221.495	0.405472	-15.0776
SHBG	28s	59	A	SNV	-0.0059748	0.156409	-5383.99	0.680731	0.154467
SHBG	28s	101	GG	indel	0.00533333	0.157806	-5376.1	0.901244	0.460597
SHBG	28s	105	G	SNV	0.00443906	0.166492	-5259.7	0.620203	-2.7306
SHBG	28s	785	GT	indel	0.00906544	0.159746	-5339.46	0.870173	-0.906399
SHBG	28s	847	-	indel	0.00831979	0.184104	-5047.09	0.0220832	8.38637
SHBG	28s	847	GGCG	indel	-0.0018437	0.162696	-5302.24	0.384441	-5.67983
SHBG	28s	848	-	indel	0.00831979	0.184104	-5047.09	0.0220832	8.38637
SHBG	28s	849	-	indel	0.00831979	0.184104	-5047.09	0.0220832	8.38637
SHBG	28s	850	-	indel	0.0101449	0.167489	-5242.43	0.039543	8.61172
SHBG	28s	851	-	indel	0.0101449	0.167489	-5242.43	0.039543	8.61172
SHBG	28s	852	-	indel	0.0101449	0.167489	-5242.43	0.039543	8.61172
SHBG	28s	882	G	SNV	0.00904212	0.15905	-5348.25	0.850295	0.943323
SHBG	28s	2110	-	indel	0.0111359	0.173948	-5165.36	0.0852374	-19.4784
SHBG	28s	2176	GTG	indel	0.0146656	0.184952	-5039.95	0.0867196	-3.31264
SHBG	28s	2187	TT	indel	-0.0153351	0.155689	-5392.21	0.383985	1.86649
SHBG	28s	2194	CC	indel	-0.0011499	0.16223	-5308.7	0.628208	1.87431
SHBG	28s	2964	CC	indel	-0.0003794	0.159939	-5336.81	0.346426	-2.2587
SHBG	28s	3039	G	SNV	-0.0027283	0.161764	-5313.71	0.252709	-1.43688
SHBG	28s	3049	CTC	indel	-0.0128101	0.156762	-5378.82	0.659519	-0.812386
SHBG	28s	3125	GAG	indel	-0.0123524	0.155116	-5402.49	0.666235	-0.798034
SHBG	28s	3158	CC	indel	-0.0081615	0.144812	-5541.89	0.197257	-2.07228
SHBG	28s	3216	GG	indel	0.00963444	0.184583	-5046.42	0.157156	7.72482
SHBG	28s	3328	-	indel	0.00675745	0.140023	-5613.26	0.212188	4.34936
SHBG	28s	3328	C	SNV	0.00956183	0.163572	-5291.64	0.438035	5.00181
SHBG	28s	3329	CC	indel	-0.0068626	0.159485	-5342.59	0.0942163	-5.88782
SHBG	28s	3335	-	indel	0.00681046	0.141922	-5584.92	0.218736	11.06
SHBG	28s	3336	-	indel	0.00750731	0.137367	-5650.2	0.13362	6.94002
SHBG	28s	3337	-	indel	0.00815668	0.15742	-5379	0.881331	0.799946
SHBG	28s	3348	G	SNV	-0.0115419	0.155757	-5392.75	0.640408	-0.942708
SHBG	28s	3391	-	indel	0.00108226	0.155606	-5394.37	0.594406	1.36217
SHBG	28s	3392	-	indel	0.00108226	0.155606	-5394.37	0.594406	1.36217
SHBG	28s	3393	-	indel	0.00108226	0.155606	-5394.37	0.594406	1.36217
SHBG	28s	3473	-	indel	0.00811482	0.135043	-5682.22	0.0647991	17.7428
SHBG	28s	3490	A	SNV	-0.0010823	0.155606	-5394.37	0.594406	-1.36217
SHBG	28s	3492	-	indel	0.0102291	0.140977	-5595.6	0.111241	5.52284
SHBG	28s	3493	-	indel	0.0102291	0.140977	-5595.6	0.111241	5.52284
SHBG	28s	3494	-	indel	0.0102291	0.140977	-5595.6	0.111241	5.52284
SHBG	28s	3495	-	indel	0.00750731	0.137367	-5650.2	0.13362	6.94002
SHBG	28s	3496	-	indel	0.00750731	0.137367	-5650.2	0.13362	6.94002
SHBG	28s	3497	-	indel	0.00750731	0.137367	-5650.2	0.13362	6.94002
SHBG	28s	3512	A	SNV	-0.0105526	0.156393	-5385.67	0.753559	-0.704581
SHBG	28s	3513	GCAG	indel	0.00857729	0.159999	-5336.11	0.67333	-1.0898
SHBG	28s	3513	GCGGCAG	indel	0.00659993	0.159996	-5336.52	0.86802	-1.30143
SHBG	28s	4766	-	indel	0.00327328	0.159138	-5347.07	0.796147	2.29579
SHBG	28s	4788	-	indel	0.00277107	0.159258	-5345.53	0.910153	-0.998294
SHBG	28s	4804	-	indel	0.00761058	0.172512	-5187.68	0.425485	1.38846
SHBG	28s	4804	CC	indel	-0.0089277	0.160864	-5325.79	0.771434	-0.39113
SHBG	28s	4804	CCC	indel	0.00387129	0.147528	-5503.34	0.212996	-3.3847
SHBG	28s	4816	G	SNV	0.00300569	0.148233	-5493.33	0.206956	-1.78537
SHBG	28s	4912	T	SNV	0.00072459	0.158939	-5350.03	0.911555	0.0754102
SHBG	28s	4934	CC	indel	-0.0024227	0.141737	-5592.04	0.31902	10.1619
SHBG	28s	4957	GG	indel	-0.0099534	0.151323	-5452.4	0.408192	4.19163
SHBG	28s	4957	-	indel	-0.002512	0.160606	-5328.31	0.181994	-9.52227
High light scatter reticulocyte percentage	28s	59	A	SNV	0.00526296	0.00057081	163.184	0.536724	-0.0028928
High light scatter reticulocyte percentage	28s	101	GG	indel	-0.0048077	0.00079882	159.15	0.299667	0.0479999
High light scatter reticulocyte percentage	28s	105	G	SNV	-0.0046378	0.00060846	162.495	0.99579	-0.0003629
High light scatter reticulocyte percentage	28s	785	GT	indel	-0.0075897	0.0005792	162.957	0.268572	-0.0764884
High light scatter reticulocyte percentage	28s	847	-	indel	-0.0036367	0.00075444	159.624	0.0743377	-0.0814487
High light scatter reticulocyte percentage	28s	847	GGCG	indel	-0.0009963	0.00057314	163.098	0.305861	-0.0834488
High light scatter reticulocyte percentage	28s	848	-	indel	-0.0036367	0.00075444	159.624	0.0743377	-0.0814487
High light scatter reticulocyte percentage	28s	849	-	indel	-0.0036367	0.00075444	159.624	0.0743377	-0.0814487
High light scatter reticulocyte percentage	28s	850	-	indel	-0.0067769	0.00065547	161.371	0.0630617	-0.0968619
High light scatter reticulocyte percentage	28s	851	-	indel	-0.0067769	0.00065547	161.371	0.0630617	-0.0968619
High light scatter reticulocyte percentage	28s	852	-	indel	-0.0067769	0.00065547	161.371	0.0630617	-0.0968619
High light scatter reticulocyte percentage	28s	882	G	SNV	-0.0069791	0.00058761	162.768	0.289513	-0.0659916
High light scatter reticulocyte percentage	28s	2110	-	indel	-0.0061816	0.00070342	160.503	0.125079	0.216594
High light scatter reticulocyte percentage	28s	2176	GTG	indel	-0.0051383	0.00084507	158.218	0.0538879	0.04655
High light scatter reticulocyte percentage	28s	2187	TT	indel	0.00506686	0.00056849	163.207	0.300873	-0.0276936
High light scatter reticulocyte percentage	28s	2194	CC	indel	0.00024566	0.00066987	161.108	0.133356	-0.0724624
High light scatter reticulocyte percentage	28s	2964	CC	indel	0.00194554	0.00060535	162.384	0.173579	0.0407241
High light scatter reticulocyte percentage	28s	3039	G	SNV	0.00384839	0.00060018	162.498	0.963968	-0.0007084
High light scatter reticulocyte percentage	28s	3049	CTC	indel	0.00241092	0.00059153	162.721	0.821228	0.00520409
High light scatter reticulocyte percentage	28s	3125	GAG	indel	0.00191989	0.00059205	162.784	0.86566	0.00390812
High light scatter reticulocyte percentage	28s	3158	CC	indel	0.0066033	0.00058926	162.869	0.84387	0.00395172
High light scatter reticulocyte percentage	28s	3216	GG	indel	-0.005971	0.00049828	165.119	0.312923	0.068775
High light scatter reticulocyte percentage	28s	3328	-	indel	-0.0057907	0.00064766	161.779	0.795043	0.0113046
High light scatter reticulocyte percentage	28s	3328	C	SNV	-0.0071247	0.00063352	161.821	0.406764	-0.0668122
High light scatter reticulocyte percentage	28s	3329	CC	indel	0.00565346	0.00060168	162.462	0.458319	-0.0325252
High light scatter reticulocyte percentage	28s	3335	-	indel	-0.0059024	0.00062498	162.199	0.90924	0.0127951
High light scatter reticulocyte percentage	28s	3336	-	indel	-0.0063166	0.00057421	163.308	0.751476	-0.0182903
High light scatter reticulocyte percentage	28s	3337	-	indel	-0.0040565	0.00060946	162.609	0.965943	-0.0028552
High light scatter reticulocyte percentage	28s	3348	G	SNV	0.00154709	0.00058135	162.972	0.721889	0.0089663
High light scatter reticulocyte percentage	28s	3391	-	indel	-0.0015109	0.00060765	162.385	0.9323	0.00271356
High light scatter reticulocyte percentage	28s	3392	-	indel	-0.0015109	0.00060765	162.385	0.9323	0.00271356
High light scatter reticulocyte percentage	28s	3393	-	indel	-0.0015109	0.00060765	162.385	0.9323	0.00271356
High light scatter reticulocyte percentage	28s	3473	-	indel	-0.0069291	0.00064203	161.82	0.774723	0.0343195
High light scatter reticulocyte percentage	28s	3490	A	SNV	0.0015109	0.00060765	162.385	0.9323	-0.0027136
High light scatter reticulocyte percentage	28s	3492	-	indel	-0.0041339	0.00059365	162.788	0.882237	-0.0064147
High light scatter reticulocyte percentage	28s	3493	-	indel	-0.0041339	0.00059365	162.788	0.882237	-0.0064147
High light scatter reticulocyte percentage	28s	3494	-	indel	-0.0041339	0.00059365	162.788	0.882237	-0.0064147
High light scatter reticulocyte percentage	28s	3495	-	indel	-0.0063166	0.00057421	163.308	0.751476	-0.0182903
High light scatter reticulocyte percentage	28s	3496	-	indel	-0.0063166	0.00057421	163.308	0.751476	-0.0182903
High light scatter reticulocyte percentage	28s	3497	-	indel	-0.0063166	0.00057421	163.308	0.751476	-0.0182903
High light scatter reticulocyte percentage	28s	3512	A	SNV	0.00313188	0.00060513	162.493	0.995686	0.00015152
High light scatter reticulocyte percentage	28s	3513	GCAG	indel	-0.0006956	0.00060697	162.353	0.652777	0.0145122
High light scatter reticulocyte percentage	28s	3513	GCGGCAG	indel	-0.0017036	0.00057718	163.01	0.39777	-0.0825933
High light scatter reticulocyte percentage	28s	4766	-	indel	-0.0013795	0.00060567	162.378	0.452295	0.0834268
High light scatter reticulocyte percentage	28s	4788	-	indel	-0.001416	0.00059683	162.566	0.37109	0.098783
High light scatter reticulocyte percentage	28s	4804	-	indel	-0.0036098	0.00054638	163.919	0.56088	0.0126428
High light scatter reticulocyte percentage	28s	4804	CC	indel	-0.0013135	0.00055102	163.61	0.145595	-0.0244408
High light scatter reticulocyte percentage	28s	4804	CCC	indel	-0.0038848	0.00064964	161.567	0.567978	-0.0193528
High light scatter reticulocyte percentage	28s	4816	G	SNV	-0.0068105	0.000718	160.255	0.130576	-0.0266713
High light scatter reticulocyte percentage	28s	4912	T	SNV	0.0008906	0.00063724	161.736	0.215773	0.0104925
High light scatter reticulocyte percentage	28s	4934	CC	indel	0.0094699	0.00087624	157.925	0.15279	0.18193
High light scatter reticulocyte percentage	28s	4957	GG	indel	0.00316915	0.00056424	163.377	0.572751	-0.0356659
High light scatter reticulocyte percentage	28s	4957	-	indel	-0.0050966	0.0005888	162.741	0.138088	-0.131834
High light scatter reticulocyte count	28s	59	A	SNV	0.0073451	0.0152537	3.56569	0.832387	-3.07e-05
High light scatter reticulocyte count	28s	101	GG	indel	-0.0064991	0.0180087	3.48325	0.451995	0.00107994
High light scatter reticulocyte count	28s	105	G	SNV	-0.0064008	0.016018	3.54238	0.817185	0.00049327
High light scatter reticulocyte count	28s	785	GT	indel	-0.0091953	0.0153204	3.56249	0.749284	-0.0006855
High light scatter reticulocyte count	28s	847	-	indel	-0.0040182	0.0163368	3.52996	0.569555	-0.0008053
High light scatter reticulocyte count	28s	847	GGCG	indel	-0.000384	0.0153074	3.56308	0.7951	-0.0006566
High light scatter reticulocyte count	28s	848	-	indel	-0.0040182	0.0163368	3.52996	0.569555	-0.0008053
High light scatter reticulocyte count	28s	849	-	indel	-0.0040182	0.0163368	3.52996	0.569555	-0.0008053
High light scatter reticulocyte count	28s	850	-	indel	-0.0075094	0.0158449	3.54463	0.463544	-0.0011852
High light scatter reticulocyte count	28s	851	-	indel	-0.0075094	0.0158449	3.54463	0.463544	-0.0011852
High light scatter reticulocyte count	28s	852	-	indel	-0.0075094	0.0158449	3.54463	0.463544	-0.0011852
High light scatter reticulocyte count	28s	882	G	SNV	-0.0084373	0.0153666	3.56079	0.760045	-0.0005904
High light scatter reticulocyte count	28s	2110	-	indel	-0.0090878	0.0184889	3.46217	0.0164646	0.0105083
High light scatter reticulocyte count	28s	2176	GTG	indel	-0.0086706	0.0246788	3.30389	0.00021167	0.00277552
High light scatter reticulocyte count	28s	2187	TT	indel	0.00835847	0.0140622	3.60819	0.0213795	-0.0019112
High light scatter reticulocyte count	28s	2194	CC	indel	0.00142099	0.0164414	3.52517	0.244858	-0.0017419
High light scatter reticulocyte count	28s	2964	CC	indel	0.00204044	0.015538	3.5548	0.130071	0.00140559
High light scatter reticulocyte count	28s	3039	G	SNV	0.00391686	0.0152282	3.56564	0.458487	-0.0003607
High light scatter reticulocyte count	28s	3049	CTC	indel	0.00424974	0.0150857	3.57144	0.684982	0.00028987
High light scatter reticulocyte count	28s	3125	GAG	indel	0.0036273	0.0152012	3.569	0.844947	0.00014017
High light scatter reticulocyte count	28s	3158	CC	indel	0.00768117	0.0157578	3.55032	0.896226	-8.12e-05
High light scatter reticulocyte count	28s	3216	GG	indel	-0.0070709	0.0136948	3.62728	0.394297	0.00180129
High light scatter reticulocyte count	28s	3328	-	indel	-0.0069701	0.016606	3.52492	0.692232	0.00053445
High light scatter reticulocyte count	28s	3328	C	SNV	-0.0083362	0.0155887	3.55358	0.850554	-0.0004708
High light scatter reticulocyte count	28s	3329	CC	indel	0.0066659	0.0154613	3.55745	0.373056	-0.0012121
High light scatter reticulocyte count	28s	3335	-	indel	-0.0065791	0.0154234	3.56371	0.943714	-0.0002459
High light scatter reticulocyte count	28s	3336	-	indel	-0.0070084	0.0155595	3.55943	0.988214	-2.65e-05
High light scatter reticulocyte count	28s	3337	-	indel	-0.0051565	0.0154118	3.566	0.932125	-0.0001767
High light scatter reticulocyte count	28s	3348	G	SNV	0.00312997	0.0148077	3.58196	0.57716	0.00043576
High light scatter reticulocyte count	28s	3391	-	indel	-0.0018963	0.0154289	3.55965	0.968849	-3.87e-05
High light scatter reticulocyte count	28s	3392	-	indel	-0.0018963	0.0154289	3.55965	0.968849	-3.87e-05
High light scatter reticulocyte count	28s	3393	-	indel	-0.0018963	0.0154289	3.55965	0.968849	-3.87e-05
High light scatter reticulocyte count	28s	3473	-	indel	-0.0079408	0.0159305	3.5457	0.86161	0.00064856
High light scatter reticulocyte count	28s	3490	A	SNV	0.00189629	0.0154289	3.55965	0.968849	3.87019e-05
High light scatter reticulocyte count	28s	3492	-	indel	-0.005167	0.0156927	3.55285	0.932694	0.00011347
High light scatter reticulocyte count	28s	3493	-	indel	-0.005167	0.0156927	3.55285	0.932694	0.00011347
High light scatter reticulocyte count	28s	3494	-	indel	-0.005167	0.0156927	3.55285	0.932694	0.00011347
High light scatter reticulocyte count	28s	3495	-	indel	-0.0070084	0.0155595	3.55943	0.988214	-2.65e-05
High light scatter reticulocyte count	28s	3496	-	indel	-0.0070084	0.0155595	3.55943	0.988214	-2.65e-05
High light scatter reticulocyte count	28s	3497	-	indel	-0.0070084	0.0155595	3.55943	0.988214	-2.65e-05
High light scatter reticulocyte count	28s	3512	A	SNV	0.00450757	0.0150267	3.57494	0.750677	0.00027627
High light scatter reticulocyte count	28s	3513	GCAG	indel	-0.0020775	0.0153107	3.56274	0.617385	-0.0004999
High light scatter reticulocyte count	28s	3513	GCGGCAG	indel	-0.0025285	0.0156892	3.54994	0.667023	0.00130379
High light scatter reticulocyte count	28s	4766	-	indel	-0.0016516	0.0156111	3.55231	0.173728	0.00468478
High light scatter reticulocyte count	28s	4788	-	indel	-0.0015925	0.0153125	3.56261	0.12808	0.00521427
High light scatter reticulocyte count	28s	4804	-	indel	-0.0046649	0.0136096	3.62998	0.348887	0.00063186
High light scatter reticulocyte count	28s	4804	CC	indel	-7.77e-05	0.0142445	3.60148	0.0718685	-0.0009379
High light scatter reticulocyte count	28s	4804	CCC	indel	-0.0052192	0.0160574	3.53924	0.702674	-0.0004014
High light scatter reticulocyte count	28s	4816	G	SNV	-0.0075065	0.0178274	3.48243	0.0973981	-0.0009073
High light scatter reticulocyte count	28s	4912	T	SNV	0.00095637	0.0164431	3.52473	0.0736538	0.00047042
High light scatter reticulocyte count	28s	4934	CC	indel	0.0102847	0.0195989	3.43673	0.219317	0.00484945
High light scatter reticulocyte count	28s	4957	GG	indel	0.00488298	0.0145683	3.59112	0.503643	-0.0013121
High light scatter reticulocyte count	28s	4957	-	indel	-0.004477	0.0151973	3.56665	0.117903	-0.0043128
Weight	28s	59	A	SNV	-0.0047721	0.337164	1910.61	0.342837	0.186617
Weight	28s	101	GG	indel	0.00432728	0.294917	2089.16	0.323921	-1.91862
Weight	28s	105	G	SNV	0.00437133	0.301961	2056.42	0.276463	-3.14335
Weight	28s	785	GT	indel	0.00497802	0.327895	1947.1	0.608512	1.4888
Weight	28s	847	-	indel	0.0069885	0.336299	1914.55	0.531485	-1.20078
Weight	28s	847	GGCG	indel	-0.0010622	0.326061	1954.58	0.943132	0.244146
Weight	28s	848	-	indel	0.0069885	0.336299	1914.55	0.531485	-1.20078
Weight	28s	849	-	indel	0.0069885	0.336299	1914.55	0.531485	-1.20078
Weight	28s	850	-	indel	0.00526225	0.329141	1942.16	0.564561	-1.26237
Weight	28s	851	-	indel	0.00526225	0.329141	1942.16	0.564561	-1.26237
Weight	28s	852	-	indel	0.00526225	0.329141	1942.16	0.564561	-1.26237
Weight	28s	882	G	SNV	0.00505319	0.326897	1951.07	0.641898	1.21829
Weight	28s	2110	-	indel	0.00971352	0.373659	1771.08	0.00057757	20.4215
Weight	28s	2176	GTG	indel	0.0139736	0.465681	1453.33	5.81082e-08	5.50213
Weight	28s	2187	TT	indel	-0.0152844	0.28724	2118	6.7497e-08	-6.06689
Weight	28s	2194	CC	indel	-0.0054275	0.348771	1864.98	0.0157908	-4.89612
Weight	28s	2964	CC	indel	-0.0049396	0.325894	1955.09	0.666405	0.542114
Weight	28s	3039	G	SNV	0.00348002	0.312962	2008.05	0.0001514	-2.49638
Weight	28s	3049	CTC	indel	-0.0250272	0.355202	1840.34	0.007525	-2.585
Weight	28s	3125	GAG	indel	-0.0243524	0.336139	1915.41	0.576604	-0.541439
Weight	28s	3158	CC	indel	-0.0117721	0.402544	1667.25	0.00041506	-2.97554
Weight	28s	3216	GG	indel	0.00209026	0.39727	1687.16	0.0140202	-7.03292
Weight	28s	3328	-	indel	0.00982666	0.439701	1540.22	0.00025626	6.68446
Weight	28s	3328	C	SNV	0.0127303	0.305165	2040.94	0.0116015	8.5381
Weight	28s	3329	CC	indel	-0.0078503	0.325753	1955.65	0.198661	-2.36869
Weight	28s	3335	-	indel	0.0114354	0.424342	1592.04	0.00046268	16.506
Weight	28s	3336	-	indel	0.0113387	0.429099	1575.95	0.00046544	8.48968
Weight	28s	3337	-	indel	0.0182805	0.415834	1622.33	0.00646713	7.64856
Weight	28s	3348	G	SNV	-0.0237081	0.327611	1948.96	0.895383	-0.139075
Weight	28s	3391	-	indel	-0.0022188	0.374878	1766.45	0.00011461	5.17572
Weight	28s	3392	-	indel	-0.0022188	0.374878	1766.45	0.00011461	5.17572
Weight	28s	3393	-	indel	-0.0022188	0.374878	1766.45	0.00011461	5.17572
Weight	28s	3473	-	indel	0.0120331	0.4111	1637.69	0.00104031	16.5159
Weight	28s	3490	A	SNV	0.00221875	0.374878	1766.45	0.00011461	-5.17572
Weight	28s	3492	-	indel	0.0161089	0.404046	1662.06	0.00056456	6.26959
Weight	28s	3493	-	indel	0.0161089	0.404046	1662.06	0.00056456	6.26959
Weight	28s	3494	-	indel	0.0161089	0.404046	1662.06	0.00056456	6.26959
Weight	28s	3495	-	indel	0.0113387	0.429099	1575.95	0.00046544	8.48968
Weight	28s	3496	-	indel	0.0113387	0.429099	1575.95	0.00046544	8.48968
Weight	28s	3497	-	indel	0.0113387	0.429099	1575.95	0.00046544	8.48968
Weight	28s	3512	A	SNV	-0.0192218	0.349786	1861.91	0.18358	-1.5651
Weight	28s	3513	GCAG	indel	0.014707	0.323662	1964.17	0.53759	-0.835251
Weight	28s	3513	GCGGCAG	indel	0.0109404	0.329337	1941.39	0.560358	2.38699
Weight	28s	4766	-	indel	0.00147411	0.333641	1923.95	1.2936e-08	26.526
Weight	28s	4788	-	indel	0.00101831	0.32046	1977.1	6.85793e-08	25.0407
Weight	28s	4804	-	indel	0.0013898	0.203921	2531.68	3.3532e-08	5.04554
Weight	28s	4804	CC	indel	-0.0032303	0.304976	2041.75	0.0129173	-1.75463
Weight	28s	4804	CCC	indel	-0.0027194	0.422929	1595.6	8.42305e-08	-7.63273
Weight	28s	4816	G	SNV	-0.0029415	0.399006	1679.2	7.92268e-06	-3.31533
Weight	28s	4912	T	SNV	0.00225818	0.365937	1799.31	5.63335e-10	2.20916
Weight	28s	4934	CC	indel	0.0025461	0.309692	2026.15	0.599233	-2.80868
Weight	28s	4957	GG	indel	0.00042409	0.329611	1941.3	0.827213	0.579892
Weight	28s	4957	-	indel	-0.0029708	0.322833	1967.5	0.122146	-5.78229
Body fat percentage	28s	59	A	SNV	-0.0001898	0.00226983	2724.91	0.489165	-0.0610183
Body fat percentage	28s	101	GG	indel	-9.9e-05	0.0024667	2707.92	0.973546	0.0289253
Body fat percentage	28s	105	G	SNV	0.00039272	0.00264696	2685.52	0.553549	0.767361
Body fat percentage	28s	785	GT	indel	-0.0024473	0.00236954	2712.68	0.735458	-0.440422
Body fat percentage	28s	847	-	indel	-0.0027831	0.00281887	2667.04	0.152259	-1.23198
Body fat percentage	28s	847	GGCG	indel	-0.002775	0.00238786	2710.73	0.944473	-0.106903
Body fat percentage	28s	848	-	indel	-0.0027831	0.00281887	2667.04	0.152259	-1.23198
Body fat percentage	28s	849	-	indel	-0.0027831	0.00281887	2667.04	0.152259	-1.23198
Body fat percentage	28s	850	-	indel	-0.004275	0.0025669	2691.19	0.0901941	-1.66505
Body fat percentage	28s	851	-	indel	-0.004275	0.0025669	2691.19	0.0901941	-1.66505
Body fat percentage	28s	852	-	indel	-0.004275	0.0025669	2691.19	0.0901941	-1.66505
Body fat percentage	28s	882	G	SNV	-0.0027259	0.00237044	2712.51	0.615761	-0.589595
Body fat percentage	28s	2110	-	indel	0.0025965	0.00323121	2629	0.00079989	8.92138
Body fat percentage	28s	2176	GTG	indel	0.00490387	0.00485713	2516.07	3.12494e-06	2.12083
Body fat percentage	28s	2187	TT	indel	-0.0048559	0.00194927	2764.88	4.27813e-05	-2.06253
Body fat percentage	28s	2194	CC	indel	-0.001561	0.00291446	2656.88	0.00174054	-2.84872
Body fat percentage	28s	2964	CC	indel	-0.0016089	0.00238738	2710.56	0.658482	-0.249281
Body fat percentage	28s	3039	G	SNV	0.00253889	0.00228984	2721.81	0.0536724	-0.570122
Body fat percentage	28s	3049	CTC	indel	-0.0056016	0.00254858	2693.57	0.400671	-0.364544
Body fat percentage	28s	3125	GAG	indel	-0.0038976	0.0022169	2732.28	0.497074	0.295346
Body fat percentage	28s	3158	CC	indel	0.00128985	0.00278305	2671.29	0.29266	-0.397751
Body fat percentage	28s	3216	GG	indel	-0.0039032	0.00380978	2586.15	0.0118239	-3.23196
Body fat percentage	28s	3328	-	indel	-0.0012801	0.00309779	2644	0.196523	1.059
Body fat percentage	28s	3328	C	SNV	-0.0006078	0.00231554	2719.15	0.539927	0.929796
Body fat percentage	28s	3329	CC	indel	0.00412768	0.00239046	2710.2	0.346109	0.778653
Body fat percentage	28s	3335	-	indel	-0.0016586	0.0027718	2673.78	0.438657	1.6372
Body fat percentage	28s	3336	-	indel	-0.0016497	0.00284242	2667.24	0.381279	0.952411
Body fat percentage	28s	3337	-	indel	0.00126211	0.0027633	2676.05	0.538295	0.775162
Body fat percentage	28s	3348	G	SNV	-0.0040082	0.00223234	2729.67	0.437782	0.368065
Body fat percentage	28s	3391	-	indel	0.00058877	0.00299545	2649.71	0.00630242	1.64378
Body fat percentage	28s	3392	-	indel	0.00058877	0.00299545	2649.71	0.00630242	1.64378
Body fat percentage	28s	3393	-	indel	0.00058877	0.00299545	2649.71	0.00630242	1.64378
Body fat percentage	28s	3473	-	indel	-0.0005008	0.00290775	2660.22	0.25404	2.57604
Body fat percentage	28s	3490	A	SNV	-0.0005888	0.00299545	2649.71	0.00630242	-1.64378
Body fat percentage	28s	3492	-	indel	0.0020892	0.00295175	2655.38	0.153831	1.1629
Body fat percentage	28s	3493	-	indel	0.0020892	0.00295175	2655.38	0.153831	1.1629
Body fat percentage	28s	3494	-	indel	0.0020892	0.00295175	2655.38	0.153831	1.1629
Body fat percentage	28s	3495	-	indel	-0.0016497	0.00284242	2667.24	0.381279	0.952411
Body fat percentage	28s	3496	-	indel	-0.0016497	0.00284242	2667.24	0.381279	0.952411
Body fat percentage	28s	3497	-	indel	-0.0016497	0.00284242	2667.24	0.381279	0.952411
Body fat percentage	28s	3512	A	SNV	-0.0043304	0.00253448	2696.14	0.66519	-0.228414
Body fat percentage	28s	3513	GCAG	indel	0.00566011	0.00237679	2711.8	0.737248	-0.203855
Body fat percentage	28s	3513	GCGGCAG	indel	0.00451231	0.00250431	2697.89	0.297078	1.91691
Body fat percentage	28s	4766	-	indel	-0.001254	0.00244045	2704.63	0.0383982	4.33124
Body fat percentage	28s	4788	-	indel	-0.0007347	0.00235534	2714.17	0.0156002	5.03349
Body fat percentage	28s	4804	-	indel	-0.0018031	0.00158245	2823.15	0.0153979	0.992811
Body fat percentage	28s	4804	CC	indel	-0.0007874	0.00208147	2747.61	0.0144077	-0.774437
Body fat percentage	28s	4804	CCC	indel	-0.0041383	0.00324695	2628.21	0.0068153	-1.7287
Body fat percentage	28s	4816	G	SNV	-0.0028345	0.00291661	2657.51	0.0593133	-0.627626
Body fat percentage	28s	4912	T	SNV	0.00030518	0.00267269	2680.23	0.0088764	0.418128
Body fat percentage	28s	4934	CC	indel	0.005485	0.00256831	2696.82	0.825749	0.527682
Body fat percentage	28s	4957	GG	indel	0.00191016	0.0021466	2740.68	0.322032	-1.17978
Body fat percentage	28s	4957	-	indel	-0.0038685	0.00233379	2716.66	0.0396538	-3.45095
Whole body fat mass	28s	59	A	SNV	-0.0029281	0.0139769	3205.55	0.901115	-0.0160162
Whole body fat mass	28s	101	GG	indel	0.0025989	0.0134712	3229.2	0.754644	-0.398287
Whole body fat mass	28s	105	G	SNV	0.00298617	0.0140236	3206.46	0.935976	-0.152032
Whole body fat mass	28s	785	GT	indel	0.00059279	0.0140577	3202.05	0.97203	-0.0667756
Whole body fat mass	28s	847	-	indel	0.00168706	0.0156977	3151.64	0.253517	-1.43564
Whole body fat mass	28s	847	GGCG	indel	-0.0023447	0.0141265	3199.9	0.918623	0.229111
Whole body fat mass	28s	848	-	indel	0.00168706	0.0156977	3151.64	0.253517	-1.43564
Whole body fat mass	28s	849	-	indel	0.00168706	0.0156977	3151.64	0.253517	-1.43564
Whole body fat mass	28s	850	-	indel	-0.0004909	0.0147245	3180.38	0.18909	-1.8855
Whole body fat mass	28s	851	-	indel	-0.0004909	0.0147245	3180.38	0.18909	-1.8855
Whole body fat mass	28s	852	-	indel	-0.0004909	0.0147245	3180.38	0.18909	-1.8855
Whole body fat mass	28s	882	G	SNV	0.00048662	0.0140474	3202.31	0.927918	-0.155273
Whole body fat mass	28s	2110	-	indel	0.00709682	0.017876	3088.77	0.00135999	12.4521
Whole body fat mass	28s	2176	GTG	indel	0.0110352	0.0263623	2898.63	6.19779e-07	3.313
Whole body fat mass	28s	2187	TT	indel	-0.0116097	0.0115533	3293.09	3.22366e-06	-3.42886
Whole body fat mass	28s	2194	CC	indel	-0.0043826	0.0164259	3128.8	0.00309989	-3.93138
Whole body fat mass	28s	2964	CC	indel	-0.0036986	0.0140669	3201.61	0.992961	0.00726905
Whole body fat mass	28s	3039	G	SNV	0.00365556	0.0133033	3227.72	0.00430057	-1.23264
Whole body fat mass	28s	3049	CTC	indel	-0.0172197	0.0156907	3150.82	0.0739064	-1.13257
Whole body fat mass	28s	3125	GAG	indel	-0.0156928	0.0141708	3200.33	0.978479	-0.0171406
Whole body fat mass	28s	3158	CC	indel	-0.0052143	0.0186066	3070.88	0.0147024	-1.34727
Whole body fat mass	28s	3216	GG	indel	-0.0015811	0.0202645	3031.29	0.0177736	-4.44594
Whole body fat mass	28s	3328	-	indel	0.00417259	0.0213285	3006.43	0.00879782	3.13853
Whole body fat mass	28s	3328	C	SNV	0.00625451	0.0130023	3238.77	0.0916432	3.73857
Whole body fat mass	28s	3329	CC	indel	-0.0012092	0.0140706	3201.48	0.694396	-0.474388
Whole body fat mass	28s	3335	-	indel	0.00472011	0.0194831	3050.08	0.0261845	6.86733
Whole body fat mass	28s	3336	-	indel	0.00468974	0.0200929	3035.37	0.0194969	3.71242
Whole body fat mass	28s	3337	-	indel	0.0105103	0.0196127	3048.48	0.0570136	3.50243
Whole body fat mass	28s	3348	G	SNV	-0.0153897	0.0138011	3211.84	0.783735	0.190204
Whole body fat mass	28s	3391	-	indel	-0.0008562	0.017641	3094.96	0.00091675	2.91416
Whole body fat mass	28s	3392	-	indel	-0.0008562	0.017641	3094.96	0.00091675	2.91416
Whole body fat mass	28s	3393	-	indel	-0.0008562	0.017641	3094.96	0.00091675	2.91416
Whole body fat mass	28s	3473	-	indel	0.00580109	0.019328	3053.44	0.0198175	7.6877
Whole body fat mass	28s	3490	A	SNV	0.00085623	0.017641	3094.96	0.00091675	-2.91416
Whole body fat mass	28s	3492	-	indel	0.0100953	0.0190196	3060.43	0.0113546	3.01603
Whole body fat mass	28s	3493	-	indel	0.0100953	0.0190196	3060.43	0.0113546	3.01603
Whole body fat mass	28s	3494	-	indel	0.0100953	0.0190196	3060.43	0.0113546	3.01603
Whole body fat mass	28s	3495	-	indel	0.00468974	0.0200929	3035.37	0.0194969	3.71242
Whole body fat mass	28s	3496	-	indel	0.00468974	0.0200929	3035.37	0.0194969	3.71242
Whole body fat mass	28s	3497	-	indel	0.00468974	0.0200929	3035.37	0.0194969	3.71242
Whole body fat mass	28s	3512	A	SNV	-0.0132877	0.0154573	3159.2	0.362246	-0.70255
Whole body fat mass	28s	3513	GCAG	indel	0.0118772	0.0139428	3205.82	0.612143	-0.450079
Whole body fat mass	28s	3513	GCGGCAG	indel	0.00891547	0.0144648	3188.78	0.447343	2.04063
Whole body fat mass	28s	4766	-	indel	0.00017944	0.014515	3186.83	6.78016e-05	12.1755
Whole body fat mass	28s	4788	-	indel	0.00042075	0.0137711	3211.5	0.00010959	11.7641
Whole body fat mass	28s	4804	-	indel	-0.0001935	0.00802661	3461.05	0.00014567	2.274
Whole body fat mass	28s	4804	CC	indel	-0.0023406	0.0125361	3255.7	0.0165855	-1.10786
Whole body fat mass	28s	4804	CCC	indel	-0.0049375	0.0213244	3003.29	6.8281e-06	-4.1995
Whole body fat mass	28s	4816	G	SNV	-0.0039877	0.0185433	3071.41	0.00132307	-1.56129
Whole body fat mass	28s	4912	T	SNV	0.00189225	0.0164777	3126.95	6.63276e-06	1.05174
Whole body fat mass	28s	4934	CC	indel	0.00502551	0.0146881	3188.36	0.878562	0.5351
Whole body fat mass	28s	4957	GG	indel	0.00195691	0.01378	3213.2	0.79896	-0.443326
Whole body fat mass	28s	4957	-	indel	-0.004503	0.0138262	3209.7	0.0954477	-4.08602
Monocyte percentage	28s	59	A	SNV	-0.0085838	1.01215e-05	-1667.41	0.532037	-0.0233342
Monocyte percentage	28s	101	GG	indel	0.00638625	8.92915e-06	-1681.01	0.756481	0.11447
Monocyte percentage	28s	105	G	SNV	0.00700274	8.82546e-06	-1679.91	0.696499	0.213993
Monocyte percentage	28s	785	GT	indel	0.00740548	9.24452e-06	-1674.39	0.694223	0.216762
Monocyte percentage	28s	847	-	indel	0.00718839	1.05349e-05	-1664.61	0.50887	0.240474
Monocyte percentage	28s	847	GGCG	indel	-0.0010772	9.15253e-06	-1675.27	0.643905	0.300438
Monocyte percentage	28s	848	-	indel	0.00718839	1.05349e-05	-1664.61	0.50887	0.240474
Monocyte percentage	28s	849	-	indel	0.00718839	1.05349e-05	-1664.61	0.50887	0.240474
Monocyte percentage	28s	850	-	indel	0.00774547	9.85439e-06	-1669.25	0.425877	0.33095
Monocyte percentage	28s	851	-	indel	0.00774547	9.85439e-06	-1669.25	0.425877	0.33095
Monocyte percentage	28s	852	-	indel	0.00774547	9.85439e-06	-1669.25	0.425877	0.33095
Monocyte percentage	28s	882	G	SNV	0.00697203	9.2885e-06	-1673.96	0.670109	0.211672
Monocyte percentage	28s	2110	-	indel	0.0137752	7.99274e-06	-1686.74	0.182716	1.50067
Monocyte percentage	28s	2176	GTG	indel	0.0144097	7.30311e-06	-1695.25	0.208424	0.242181
Monocyte percentage	28s	2187	TT	indel	-0.0156935	1.01517e-05	-1666.87	0.266966	-0.236892
Monocyte percentage	28s	2194	CC	indel	-0.0034102	9.78762e-06	-1669.99	0.67517	0.161355
Monocyte percentage	28s	2964	CC	indel	-0.0017272	9.38756e-06	-1673.08	0.970257	0.00889779
Monocyte percentage	28s	3039	G	SNV	0.00167533	9.48293e-06	-1672.29	0.771794	-0.0362798
Monocyte percentage	28s	3049	CTC	indel	-0.0160543	7.73456e-06	-1689.19	0.0543939	-0.353363
Monocyte percentage	28s	3125	GAG	indel	-0.0144806	8.3569e-06	-1683.7	0.452147	-0.138515
Monocyte percentage	28s	3158	CC	indel	-0.0081622	7.55066e-06	-1692.15	0.219752	-0.196362
Monocyte percentage	28s	3216	GG	indel	0.00341137	4.06989e-06	-1742.53	0.00087371	-1.80931
Monocyte percentage	28s	3328	-	indel	0.00662647	6.68525e-06	-1703.28	0.161524	0.485827
Monocyte percentage	28s	3328	C	SNV	0.0102171	9.99927e-06	-1668.16	0.44308	0.492641
Monocyte percentage	28s	3329	CC	indel	-0.006787	9.39262e-06	-1673.03	0.825253	0.0772267
Monocyte percentage	28s	3335	-	indel	0.0064493	7.0818e-06	-1698.23	0.205539	1.1332
Monocyte percentage	28s	3336	-	indel	0.00717702	7.26789e-06	-1696.34	0.260864	0.517857
Monocyte percentage	28s	3337	-	indel	0.0110384	7.40844e-06	-1695.49	0.337198	0.511839
Monocyte percentage	28s	3348	G	SNV	-0.0147062	8.2673e-06	-1684.1	0.314167	-0.202213
Monocyte percentage	28s	3391	-	indel	-0.0007991	8.17846e-06	-1684.77	0.207438	0.321183
Monocyte percentage	28s	3392	-	indel	-0.0007991	8.17846e-06	-1684.77	0.207438	0.321183
Monocyte percentage	28s	3393	-	indel	-0.0007991	8.17846e-06	-1684.77	0.207438	0.321183
Monocyte percentage	28s	3473	-	indel	0.00767078	6.65244e-06	-1702.92	0.105207	1.54921
Monocyte percentage	28s	3490	A	SNV	0.00079915	8.17846e-06	-1684.77	0.207438	-0.321183
Monocyte percentage	28s	3492	-	indel	0.00754575	8.21538e-06	-1685.48	0.447259	0.262463
Monocyte percentage	28s	3493	-	indel	0.00754575	8.21538e-06	-1685.48	0.447259	0.262463
Monocyte percentage	28s	3494	-	indel	0.00754575	8.21538e-06	-1685.48	0.447259	0.262463
Monocyte percentage	28s	3495	-	indel	0.00717702	7.26789e-06	-1696.34	0.260864	0.517857
Monocyte percentage	28s	3496	-	indel	0.00717702	7.26789e-06	-1696.34	0.260864	0.517857
Monocyte percentage	28s	3497	-	indel	0.00717702	7.26789e-06	-1696.34	0.260864	0.517857
Monocyte percentage	28s	3512	A	SNV	-0.0129711	7.75749e-06	-1689.62	0.221597	-0.273206
Monocyte percentage	28s	3513	GCAG	indel	0.0118336	9.0604e-06	-1675.99	0.216121	0.318212
Monocyte percentage	28s	3513	GCGGCAG	indel	0.00306859	1.02464e-05	-1666.08	0.165501	-1.08006
Monocyte percentage	28s	4766	-	indel	0.00232107	9.26413e-06	-1674.16	0.314752	0.890247
Monocyte percentage	28s	4788	-	indel	0.00226028	9.44023e-06	-1672.62	0.570768	0.499438
Monocyte percentage	28s	4804	-	indel	0.00368818	9.38764e-06	-1675.36	0.907207	-0.0202156
Monocyte percentage	28s	4804	CC	indel	-0.0035495	9.40117e-06	-1673.19	0.983413	0.00278486
Monocyte percentage	28s	4804	CCC	indel	0.0017263	6.65848e-06	-1701.8	0.0248776	-0.606399
Monocyte percentage	28s	4816	G	SNV	0.00316558	8.94157e-06	-1677.84	0.682873	-0.0575094
Monocyte percentage	28s	4912	T	SNV	0.00158712	8.79606e-06	-1678.5	0.254475	0.0770519
Monocyte percentage	28s	4934	CC	indel	-0.0019624	5.68645e-06	-1717.3	0.0811922	1.76959
Monocyte percentage	28s	4957	GG	indel	-0.0043019	8.68053e-06	-1680.39	0.564033	0.290903
Monocyte percentage	28s	4957	-	indel	0.00146093	9.29704e-06	-1673.88	0.575804	0.396937
Neutrophill percentage	28s	59	A	SNV	-0.0123195	1.76873e-39	15760	0.829139	-0.0255726
Neutrophill percentage	28s	101	GG	indel	0.0115468	7.28171e-40	15872.2	0.145769	-1.70398
Neutrophill percentage	28s	105	G	SNV	0.010976	1.26239e-39	15803.1	0.376705	-1.53905
Neutrophill percentage	28s	785	GT	indel	0.015039	1.76787e-39	15756.2	0.826687	-0.383112
Neutrophill percentage	28s	847	-	indel	0.00637327	1.67808e-39	15769.3	0.702887	0.440627
Neutrophill percentage	28s	847	GGCG	indel	0.00018242	1.68653e-39	15761.1	0.633223	-0.984254
Neutrophill percentage	28s	848	-	indel	0.00637327	1.67808e-39	15769.3	0.702887	0.440627
Neutrophill percentage	28s	849	-	indel	0.00637327	1.67808e-39	15769.3	0.702887	0.440627
Neutrophill percentage	28s	850	-	indel	0.0124322	1.70964e-39	15759.8	0.691518	0.523358
Neutrophill percentage	28s	851	-	indel	0.0124322	1.70964e-39	15759.8	0.691518	0.523358
Neutrophill percentage	28s	852	-	indel	0.0124322	1.70964e-39	15759.8	0.691518	0.523358
Neutrophill percentage	28s	882	G	SNV	0.01397	1.79214e-39	15754.6	0.913124	-0.17203
Neutrophill percentage	28s	2110	-	indel	0.0201511	5.5641e-40	15865.6	0.00060382	-12.2587
Neutrophill percentage	28s	2176	GTG	indel	0.0230105	2.85523e-40	15937.1	0.0010592	-2.00049
Neutrophill percentage	28s	2187	TT	indel	-0.0176375	3.48293e-39	15695.4	0.00096354	2.23544
Neutrophill percentage	28s	2194	CC	indel	-0.0075131	1.43271e-39	15777.5	0.307645	1.24655
Neutrophill percentage	28s	2964	CC	indel	0.00547926	1.84228e-39	15751.8	0.211519	0.946169
Neutrophill percentage	28s	3039	G	SNV	-0.0145429	1.4552e-39	15773.5	0.0190128	-0.930988
Neutrophill percentage	28s	3049	CTC	indel	-0.0055569	1.86037e-39	15754.8	0.970589	0.0214925
Neutrophill percentage	28s	3125	GAG	indel	-0.0015982	1.25123e-39	15797.9	0.32627	0.573929
Neutrophill percentage	28s	3158	CC	indel	-0.0170938	4.29883e-39	15688.1	0.182814	-0.676434
Neutrophill percentage	28s	3216	GG	indel	0.0152186	1.41694e-39	15799.7	0.48886	1.19399
Neutrophill percentage	28s	3328	-	indel	0.0177204	6.80998e-39	15658.3	0.163281	1.5353
Neutrophill percentage	28s	3328	C	SNV	0.0131341	1.50735e-39	15772.2	0.36332	1.85291
Neutrophill percentage	28s	3329	CC	indel	-0.0184715	1.80914e-39	15753.4	0.303435	-1.14226
Neutrophill percentage	28s	3335	-	indel	0.0164459	6.15214e-39	15663.7	0.153277	4.05669
Neutrophill percentage	28s	3336	-	indel	0.0164358	6.10293e-39	15666.3	0.182746	1.9474
Neutrophill percentage	28s	3337	-	indel	0.0115007	7.35829e-39	15655.6	0.185438	2.24115
Neutrophill percentage	28s	3348	G	SNV	0.00199918	1.15505e-39	15800.7	0.178055	0.858638
Neutrophill percentage	28s	3391	-	indel	0.00715622	3.00462e-39	15712.1	0.157252	1.14355
Neutrophill percentage	28s	3392	-	indel	0.00715622	3.00462e-39	15712.1	0.157252	1.14355
Neutrophill percentage	28s	3393	-	indel	0.00715622	3.00462e-39	15712.1	0.157252	1.14355
Neutrophill percentage	28s	3473	-	indel	0.0152738	3.21635e-39	15719.9	0.561919	1.76002
Neutrophill percentage	28s	3490	A	SNV	-0.0071562	3.00462e-39	15712.1	0.157252	-1.14355
Neutrophill percentage	28s	3492	-	indel	0.011437	4.09104e-39	15694	0.24832	1.2652
Neutrophill percentage	28s	3493	-	indel	0.011437	4.09104e-39	15694	0.24832	1.2652
Neutrophill percentage	28s	3494	-	indel	0.011437	4.09104e-39	15694	0.24832	1.2652
Neutrophill percentage	28s	3495	-	indel	0.0164358	6.10293e-39	15666.3	0.182746	1.9474
Neutrophill percentage	28s	3496	-	indel	0.0164358	6.10293e-39	15666.3	0.182746	1.9474
Neutrophill percentage	28s	3497	-	indel	0.0164358	6.10293e-39	15666.3	0.182746	1.9474
Neutrophill percentage	28s	3512	A	SNV	-0.0037764	1.35503e-39	15789.8	0.403064	0.593107
Neutrophill percentage	28s	3513	GCAG	indel	-0.0045021	1.53547e-39	15768.6	0.0503279	-1.59785
Neutrophill percentage	28s	3513	GCGGCAG	indel	0.00256932	2.09102e-39	15741.7	0.448132	1.87472
Neutrophill percentage	28s	4766	-	indel	0.00609164	1.79612e-39	15754.2	0.919296	-0.284736
Neutrophill percentage	28s	4788	-	indel	0.00521989	1.82993e-39	15752.4	0.571377	-1.58243
Neutrophill percentage	28s	4804	-	indel	0.0113722	2.62442e-39	15741.1	0.83955	-0.111434
Neutrophill percentage	28s	4804	CC	indel	-0.0040361	2.18846e-39	15738.3	0.436797	0.330557
Neutrophill percentage	28s	4804	CCC	indel	0.0128277	1.14606e-39	15803.9	0.218529	1.05552
Neutrophill percentage	28s	4816	G	SNV	0.0118404	1.22452e-39	15796.4	0.252091	0.511611
Neutrophill percentage	28s	4912	T	SNV	0.00126768	1.61244e-39	15765.1	0.45524	-0.160225
Neutrophill percentage	28s	4934	CC	indel	-0.0197859	7.09335e-40	15873.8	0.136234	-4.79821
Neutrophill percentage	28s	4957	GG	indel	-0.0128055	2.04116e-39	15751.4	0.952627	0.0950712
Neutrophill percentage	28s	4957	-	indel	0.00478772	1.80386e-39	15753.8	0.997548	-0.0069177
Eosinophill percentage	28s	59	A	SNV	0.00308886	0.0104607	683.375	0.362804	-0.0240144
Eosinophill percentage	28s	101	GG	indel	-0.0026307	0.0131697	663.07	0.423672	0.208708
Eosinophill percentage	28s	105	G	SNV	-0.0023469	0.0129254	664.044	0.27617	0.422205
Eosinophill percentage	28s	785	GT	indel	-0.0030073	0.0111208	677.514	0.982948	0.00832793
Eosinophill percentage	28s	847	-	indel	-0.001881	0.0112484	676.808	0.933202	-0.0215624
Eosinophill percentage	28s	847	GGCG	indel	0.00151454	0.0114033	675.195	0.484024	0.32145
Eosinophill percentage	28s	848	-	indel	-0.001881	0.0112484	676.808	0.933202	-0.0215624
Eosinophill percentage	28s	849	-	indel	-0.001881	0.0112484	676.808	0.933202	-0.0215624
Eosinophill percentage	28s	850	-	indel	-0.0030542	0.0113525	675.613	0.563304	-0.169753
Eosinophill percentage	28s	851	-	indel	-0.0030542	0.0113525	675.613	0.563304	-0.169753
Eosinophill percentage	28s	852	-	indel	-0.0030542	0.0113525	675.613	0.563304	-0.169753
Eosinophill percentage	28s	882	G	SNV	-0.0029616	0.0110758	677.876	0.83652	-0.0724578
Eosinophill percentage	28s	2110	-	indel	-0.0023069	0.0125656	666.248	0.118997	1.24083
Eosinophill percentage	28s	2176	GTG	indel	-0.0057384	0.0114386	675.588	0.873965	0.0215819
Eosinophill percentage	28s	2187	TT	indel	0.00590573	0.0112678	676.333	0.754322	0.0471952
Eosinophill percentage	28s	2194	CC	indel	-0.0013641	0.0125242	666.438	0.0315924	-0.584895
Eosinophill percentage	28s	2964	CC	indel	-0.007315	0.0109311	679.077	2.99925e-05	-0.703829
Eosinophill percentage	28s	3039	G	SNV	-0.0005845	0.0107852	680.357	0.134243	-0.132386
Eosinophill percentage	28s	3049	CTC	indel	0.00364241	0.0129783	663.098	0.0146111	-0.316986
Eosinophill percentage	28s	3125	GAG	indel	0.00453025	0.0127195	665.316	0.220769	-0.159425
Eosinophill percentage	28s	3158	CC	indel	0.00041552	0.0134454	660.131	0.112797	-0.179312
Eosinophill percentage	28s	3216	GG	indel	-0.0067844	0.0176762	634.003	0.00314472	-1.13453
Eosinophill percentage	28s	3328	-	indel	-0.0007665	0.0136792	659	0.223667	0.29842
Eosinophill percentage	28s	3328	C	SNV	0.00010489	0.00983354	688.986	0.0112912	1.14999
Eosinophill percentage	28s	3329	CC	indel	0.00358584	0.0111049	677.619	0.52132	0.158518
Eosinophill percentage	28s	3335	-	indel	-0.0010471	0.0128054	665.132	0.376201	0.559801
Eosinophill percentage	28s	3336	-	indel	-0.0006582	0.013385	660.993	0.257332	0.36869
Eosinophill percentage	28s	3337	-	indel	-0.0038528	0.0120797	671.01	0.691444	0.149589
Eosinophill percentage	28s	3348	G	SNV	0.00347734	0.0124637	667.054	0.175217	-0.192469
Eosinophill percentage	28s	3391	-	indel	0.00277971	0.0134632	659.64	0.00634631	0.491413
Eosinophill percentage	28s	3392	-	indel	0.00277971	0.0134632	659.64	0.00634631	0.491413
Eosinophill percentage	28s	3393	-	indel	0.00277971	0.0134632	659.64	0.00634631	0.491413
Eosinophill percentage	28s	3473	-	indel	-0.0011001	0.013571	659.468	0.164779	0.938758
Eosinophill percentage	28s	3490	A	SNV	-0.0027797	0.0134632	659.64	0.00634631	-0.491413
Eosinophill percentage	28s	3492	-	indel	-0.0017239	0.0143684	653.822	0.0397909	0.501756
Eosinophill percentage	28s	3493	-	indel	-0.0017239	0.0143684	653.822	0.0397909	0.501756
Eosinophill percentage	28s	3494	-	indel	-0.0017239	0.0143684	653.822	0.0397909	0.501756
Eosinophill percentage	28s	3495	-	indel	-0.0006582	0.013385	660.993	0.257332	0.36869
Eosinophill percentage	28s	3496	-	indel	-0.0006582	0.013385	660.993	0.257332	0.36869
Eosinophill percentage	28s	3497	-	indel	-0.0006582	0.013385	660.993	0.257332	0.36869
Eosinophill percentage	28s	3512	A	SNV	0.0017096	0.0144496	653.087	0.0105898	-0.403735
Eosinophill percentage	28s	3513	GCAG	indel	-0.0030071	0.0113939	675.23	0.163387	0.253397
Eosinophill percentage	28s	3513	GCGGCAG	indel	-0.0001296	0.012348	667.709	0.00558742	1.52513
Eosinophill percentage	28s	4766	-	indel	0.00042924	0.0111912	676.9	0.389264	0.538797
Eosinophill percentage	28s	4788	-	indel	0.00100221	0.0110181	678.352	0.147271	0.902255
Eosinophill percentage	28s	4804	-	indel	-0.0001259	0.00849696	703.199	0.0660558	0.225277
Eosinophill percentage	28s	4804	CC	indel	-0.0008446	0.00962245	690.977	0.00247944	-0.286436
Eosinophill percentage	28s	4804	CCC	indel	-0.0025934	0.0116526	673.501	0.653494	-0.0857564
Eosinophill percentage	28s	4816	G	SNV	-0.0047624	0.0135711	658.996	0.0247514	-0.223354
Eosinophill percentage	28s	4912	T	SNV	0.00084494	0.0115051	674.362	0.342361	0.0453713
Eosinophill percentage	28s	4934	CC	indel	0.00327814	0.0159806	644.371	0.0641193	1.32768
Eosinophill percentage	28s	4957	GG	indel	0.00222054	0.00918014	695.593	0.0447523	-0.715235
Eosinophill percentage	28s	4957	-	indel	-0.0022934	0.0108953	679.399	0.0759713	-0.889657
Basophill percentage	28s	59	A	SNV	0.00409444	0.731066	-29.8628	0.154867	0.0122192
Basophill percentage	28s	101	GG	indel	-0.0022348	0.799067	-22.1614	0.421056	-0.0683199
Basophill percentage	28s	105	G	SNV	-0.0028105	0.782591	-23.9943	0.471183	-0.0909366
Basophill percentage	28s	785	GT	indel	-0.0022794	0.766856	-25.7539	0.13994	-0.18721
Basophill percentage	28s	847	-	indel	-0.0013774	0.729582	-30.043	0.286068	-0.0893307
Basophill percentage	28s	847	GGCG	indel	-0.0024232	0.795923	-22.4656	5.61469e-05	-0.602291
Basophill percentage	28s	848	-	indel	-0.0013774	0.729582	-30.043	0.286068	-0.0893307
Basophill percentage	28s	849	-	indel	-0.0013774	0.729582	-30.043	0.286068	-0.0893307
Basophill percentage	28s	850	-	indel	-0.0017186	0.747042	-28.0181	0.312013	-0.0966605
Basophill percentage	28s	851	-	indel	-0.0017186	0.747042	-28.0181	0.312013	-0.0966605
Basophill percentage	28s	852	-	indel	-0.0017186	0.747042	-28.0181	0.312013	-0.0966605
Basophill percentage	28s	882	G	SNV	-0.0020594	0.762086	-26.2965	0.21302	-0.142339
Basophill percentage	28s	2110	-	indel	-0.0007517	0.759093	-26.6472	0.912604	-0.028435
Basophill percentage	28s	2176	GTG	indel	-0.0001112	0.756239	-26.9927	0.983073	0.00093962
Basophill percentage	28s	2187	TT	indel	-0.0003128	0.7591	-26.6396	0.834999	-0.0102251
Basophill percentage	28s	2194	CC	indel	0.00073461	0.757261	-26.8516	0.973955	0.00289177
Basophill percentage	28s	2964	CC	indel	-0.0039806	0.756824	-26.8964	0.931188	-0.0047402
Basophill percentage	28s	3039	G	SNV	0.00191385	0.756631	-26.9191	0.983529	0.00059406
Basophill percentage	28s	3049	CTC	indel	-0.002452	0.75509	-27.1013	0.919598	-0.0042653
Basophill percentage	28s	3125	GAG	indel	-0.0044818	0.7483	-27.8912	0.762353	-0.0128154
Basophill percentage	28s	3158	CC	indel	-0.0013533	0.756413	-26.9662	0.986715	-0.0006129
Basophill percentage	28s	3216	GG	indel	0.00217747	0.842053	-17.3347	0.0462024	0.249291
Basophill percentage	28s	3328	-	indel	-0.0001407	0.75762	-26.8493	0.990798	-0.0009207
Basophill percentage	28s	3328	C	SNV	0.00187529	0.753159	-27.3192	0.778574	-0.0415438
Basophill percentage	28s	3329	CC	indel	-0.0011235	0.756637	-26.9177	0.684396	-0.032704
Basophill percentage	28s	3335	-	indel	0.00230455	0.743902	-28.4155	0.741465	0.0679348
Basophill percentage	28s	3336	-	indel	0.00271196	0.746084	-28.168	0.791112	0.0280626
Basophill percentage	28s	3337	-	indel	0.00224704	0.767768	-25.6984	0.822193	-0.0275699
Basophill percentage	28s	3348	G	SNV	-0.0046054	0.750266	-27.6581	0.765886	-0.0137609
Basophill percentage	28s	3391	-	indel	-0.0043761	0.772758	-25.09	0.395476	-0.0498005
Basophill percentage	28s	3392	-	indel	-0.0043761	0.772758	-25.09	0.395476	-0.0498005
Basophill percentage	28s	3393	-	indel	-0.0043761	0.772758	-25.09	0.395476	-0.0498005
Basophill percentage	28s	3473	-	indel	0.00131954	0.763419	-26.1753	0.86309	-0.0379314
Basophill percentage	28s	3490	A	SNV	0.00437606	0.772758	-25.09	0.395476	0.0498005
Basophill percentage	28s	3492	-	indel	0.00496251	0.733398	-29.6129	0.471584	0.0571906
Basophill percentage	28s	3493	-	indel	0.00496251	0.733398	-29.6129	0.471584	0.0571906
Basophill percentage	28s	3494	-	indel	0.00496251	0.733398	-29.6129	0.471584	0.0571906
Basophill percentage	28s	3495	-	indel	0.00271196	0.746084	-28.168	0.791112	0.0280626
Basophill percentage	28s	3496	-	indel	0.00271196	0.746084	-28.168	0.791112	0.0280626
Basophill percentage	28s	3497	-	indel	0.00271196	0.746084	-28.168	0.791112	0.0280626
Basophill percentage	28s	3512	A	SNV	-0.0001592	0.783696	-23.8588	0.328244	0.0502681
Basophill percentage	28s	3513	GCAG	indel	-0.0008739	0.763096	-26.1814	0.18373	-0.0786707
Basophill percentage	28s	3513	GCGGCAG	indel	0.00116554	0.755033	-27.1034	0.86501	0.0304562
Basophill percentage	28s	4766	-	indel	0.00327076	0.751659	-27.4869	0.0211091	0.469753
Basophill percentage	28s	4788	-	indel	0.0035301	0.759569	-26.5831	0.0669903	0.371206
Basophill percentage	28s	4804	-	indel	0.00299829	0.862277	-15.0885	0.00923238	0.10386
Basophill percentage	28s	4804	CC	indel	-0.0037937	0.782176	-24.0185	0.0453156	-0.0616803
Basophill percentage	28s	4804	CCC	indel	-0.0015012	0.721358	-30.9958	0.165293	-0.0862766
Basophill percentage	28s	4816	G	SNV	-0.0027028	0.730085	-29.982	0.253288	-0.0369919
Basophill percentage	28s	4912	T	SNV	0.0030036	0.732419	-29.7002	0.0109613	0.0395682
Basophill percentage	28s	4934	CC	indel	0.00372594	0.769878	-25.4667	0.805129	-0.0575921
Basophill percentage	28s	4957	GG	indel	-0.0002368	0.790049	-23.1391	0.19757	-0.14947
Basophill percentage	28s	4957	-	indel	-0.0014919	0.75768	-26.7989	0.748822	-0.0522525
Nucleated red blood cell percentage	28s	59	A	SNV	0.00816478	0.144322	-94.7828	0.84682	-0.0012399
Nucleated red blood cell percentage	28s	101	GG	indel	-0.0089496	0.143553	-95.1562	0.986731	0.00105526
Nucleated red blood cell percentage	28s	105	G	SNV	-0.009016	0.141549	-95.5185	0.885321	0.0136014
Nucleated red blood cell percentage	28s	785	GT	indel	-0.0096092	0.141803	-95.3584	0.637481	0.0446614
Nucleated red blood cell percentage	28s	847	-	indel	-0.0009844	0.146954	-94.1924	0.685112	0.0253734
Nucleated red blood cell percentage	28s	847	GGCG	indel	-0.0045276	0.148617	-93.7602	0.108457	-0.17933
Nucleated red blood cell percentage	28s	848	-	indel	-0.0009844	0.146954	-94.1924	0.685112	0.0253734
Nucleated red blood cell percentage	28s	849	-	indel	-0.0009844	0.146954	-94.1924	0.685112	0.0253734
Nucleated red blood cell percentage	28s	850	-	indel	-0.0060282	0.145741	-94.4294	0.425915	0.0568835
Nucleated red blood cell percentage	28s	851	-	indel	-0.0060282	0.145741	-94.4294	0.425915	0.0568835
Nucleated red blood cell percentage	28s	852	-	indel	-0.0060282	0.145741	-94.4294	0.425915	0.0568835
Nucleated red blood cell percentage	28s	882	G	SNV	-0.0086184	0.142336	-95.2287	0.6913	0.0339161
Nucleated red blood cell percentage	28s	2110	-	indel	-0.0172208	0.141095	-95.5597	0.787266	0.052244
Nucleated red blood cell percentage	28s	2176	GTG	indel	-0.0184389	0.143041	-95.163	0.978944	0.00087346
Nucleated red blood cell percentage	28s	2187	TT	indel	0.0150762	0.144063	-94.8273	0.789311	-0.0098017
Nucleated red blood cell percentage	28s	2194	CC	indel	0.00763245	0.137482	-96.419	0.288492	-0.0702518
Nucleated red blood cell percentage	28s	2964	CC	indel	-0.0010956	0.142405	-95.2105	0.142629	0.0601389
Nucleated red blood cell percentage	28s	3039	G	SNV	0.00914015	0.14385	-94.8697	0.637584	-0.0101292
Nucleated red blood cell percentage	28s	3049	CTC	indel	-0.0020723	0.146012	-94.3816	0.626705	0.0153574
Nucleated red blood cell percentage	28s	3125	GAG	indel	-0.0038999	0.152153	-93.0089	0.394141	0.0269863
Nucleated red blood cell percentage	28s	3158	CC	indel	0.0102467	0.162656	-90.6984	0.101298	0.0450689
Nucleated red blood cell percentage	28s	3216	GG	indel	-0.0091611	0.179247	-87.3068	0.0302218	0.202512
Nucleated red blood cell percentage	28s	3328	-	indel	-0.0116187	0.176792	-87.8117	0.0501543	-0.116837
Nucleated red blood cell percentage	28s	3328	C	SNV	-0.0061445	0.141604	-95.4156	0.761292	-0.0335396
Nucleated red blood cell percentage	28s	3329	CC	indel	0.0119248	0.143	-95.0688	0.505971	0.039989
Nucleated red blood cell percentage	28s	3335	-	indel	-0.0093896	0.169231	-89.3488	0.0935315	-0.258053
Nucleated red blood cell percentage	28s	3336	-	indel	-0.0097468	0.17424	-88.3208	0.0575305	-0.150366
Nucleated red blood cell percentage	28s	3337	-	indel	-0.0043693	0.191465	-84.9459	0.0116534	-0.231247
Nucleated red blood cell percentage	28s	3348	G	SNV	-0.0051293	0.151527	-93.1251	0.299383	0.0358386
Nucleated red blood cell percentage	28s	3391	-	indel	-0.0039733	0.141281	-95.5085	0.789991	0.0116634
Nucleated red blood cell percentage	28s	3392	-	indel	-0.0039733	0.141281	-95.5085	0.789991	0.0116634
Nucleated red blood cell percentage	28s	3393	-	indel	-0.0039733	0.141281	-95.5085	0.789991	0.0116634
Nucleated red blood cell percentage	28s	3473	-	indel	-0.0097141	0.170924	-88.978	0.0541498	-0.316521
Nucleated red blood cell percentage	28s	3490	A	SNV	0.00397331	0.141281	-95.5085	0.789991	-0.0116634
Nucleated red blood cell percentage	28s	3492	-	indel	-0.0038918	0.159752	-91.3375	0.18262	-0.0791151
Nucleated red blood cell percentage	28s	3493	-	indel	-0.0038918	0.159752	-91.3375	0.18262	-0.0791151
Nucleated red blood cell percentage	28s	3494	-	indel	-0.0038918	0.159752	-91.3375	0.18262	-0.0791151
Nucleated red blood cell percentage	28s	3495	-	indel	-0.0097468	0.17424	-88.3208	0.0575305	-0.150366
Nucleated red blood cell percentage	28s	3496	-	indel	-0.0097468	0.17424	-88.3208	0.0575305	-0.150366
Nucleated red blood cell percentage	28s	3497	-	indel	-0.0097468	0.17424	-88.3208	0.0575305	-0.150366
Nucleated red blood cell percentage	28s	3512	A	SNV	-0.0018674	0.143947	-94.9055	0.939312	0.00292522
Nucleated red blood cell percentage	28s	3513	GCAG	indel	0.00647387	0.141973	-95.3157	0.567934	0.0252552
Nucleated red blood cell percentage	28s	3513	GCGGCAG	indel	0.00475054	0.138599	-96.1365	0.223469	0.162969
Nucleated red blood cell percentage	28s	4766	-	indel	-0.005098	0.143537	-94.9418	0.453764	-0.114036
Nucleated red blood cell percentage	28s	4788	-	indel	-0.0050437	0.142705	-95.1392	0.667862	-0.0649767
Nucleated red blood cell percentage	28s	4804	-	indel	-0.0083616	0.15033	-93.4865	0.637877	0.0140314
Nucleated red blood cell percentage	28s	4804	CC	indel	0.00244976	0.146127	-94.3445	0.493541	-0.0157653
Nucleated red blood cell percentage	28s	4804	CCC	indel	-0.0089588	0.145665	-94.4941	0.78923	0.0124206
Nucleated red blood cell percentage	28s	4816	G	SNV	-0.0079579	0.144015	-94.8738	0.917207	0.00251531
Nucleated red blood cell percentage	28s	4912	T	SNV	-0.0026372	0.145796	-94.4166	0.417157	-0.0094302
Nucleated red blood cell percentage	28s	4934	CC	indel	0.0167456	0.12657	-99.3853	0.323788	0.172114
Nucleated red blood cell percentage	28s	4957	GG	indel	0.00693273	0.154491	-92.4689	0.23161	-0.103694
Nucleated red blood cell percentage	28s	4957	-	indel	-0.0030926	0.143196	-95.023	0.811902	-0.0290194
Leg fat-free mass (left)	28s	59	A	SNV	-0.0033186	0.664378	-74.0843	0.119865	0.0262467
Leg fat-free mass (left)	28s	101	GG	indel	0.00337613	0.753664	-53.6898	0.226822	-0.20164
Leg fat-free mass (left)	28s	105	G	SNV	0.00327614	0.756361	-53.018	0.0635501	-0.459649
Leg fat-free mass (left)	28s	785	GT	indel	0.00400426	0.686302	-68.9449	0.40311	0.208448
Leg fat-free mass (left)	28s	847	-	indel	0.00656053	0.689792	-68.1713	0.926128	-0.0152609
Leg fat-free mass (left)	28s	847	GGCG	indel	0.00014623	0.699062	-65.9958	0.459455	-0.217161
Leg fat-free mass (left)	28s	848	-	indel	0.00656053	0.689792	-68.1713	0.926128	-0.0152609
Leg fat-free mass (left)	28s	849	-	indel	0.00656053	0.689792	-68.1713	0.926128	-0.0152609
Leg fat-free mass (left)	28s	850	-	indel	0.0053799	0.693245	-67.3386	0.887757	0.0265284
Leg fat-free mass (left)	28s	851	-	indel	0.0053799	0.693245	-67.3386	0.887757	0.0265284
Leg fat-free mass (left)	28s	852	-	indel	0.0053799	0.693245	-67.3386	0.887757	0.0265284
Leg fat-free mass (left)	28s	882	G	SNV	0.00424103	0.688481	-68.4375	0.418877	0.181641
Leg fat-free mass (left)	28s	2110	-	indel	0.00586098	0.636855	-80.6162	0.00491462	1.43137
Leg fat-free mass (left)	28s	2176	GTG	indel	0.0080905	0.5456	-103.274	7.40692e-06	0.389913
Leg fat-free mass (left)	28s	2187	TT	indel	-0.0093714	0.747709	-54.9121	7.40827e-07	-0.47726
Leg fat-free mass (left)	28s	2194	CC	indel	-0.0040693	0.671631	-72.3745	0.145112	-0.25351
Leg fat-free mass (left)	28s	2964	CC	indel	-0.0041123	0.691018	-67.8487	0.421986	0.0866174
Leg fat-free mass (left)	28s	3039	G	SNV	0.00128345	0.715825	-62.1421	2.67274e-06	-0.265305
Leg fat-free mass (left)	28s	3049	CTC	indel	-0.0185052	0.639314	-80.0179	0.00090196	-0.275385
Leg fat-free mass (left)	28s	3125	GAG	indel	-0.0184487	0.666011	-73.7292	0.334453	-0.0802822
Leg fat-free mass (left)	28s	3158	CC	indel	-0.010833	0.563021	-98.8072	9.24104e-06	-0.32057
Leg fat-free mass (left)	28s	3216	GG	indel	0.00257095	0.605781	-88.2319	0.0283977	-0.538163
Leg fat-free mass (left)	28s	3328	-	indel	0.0089377	0.517931	-110.542	1.11847e-05	0.688925
Leg fat-free mass (left)	28s	3328	C	SNV	0.0110219	0.732399	-58.3758	0.00123415	0.937441
Leg fat-free mass (left)	28s	3329	CC	indel	-0.0085535	0.691342	-67.7733	0.0165744	-0.378722
Leg fat-free mass (left)	28s	3335	-	indel	0.0111145	0.523037	-109.167	3.30468e-06	1.88054
Leg fat-free mass (left)	28s	3336	-	indel	0.0110769	0.517254	-110.705	3.8994e-06	0.960555
Leg fat-free mass (left)	28s	3337	-	indel	0.0152156	0.546402	-103.154	0.00074111	0.812851
Leg fat-free mass (left)	28s	3348	G	SNV	-0.0178475	0.683264	-69.6763	0.67638	-0.0378674
Leg fat-free mass (left)	28s	3391	-	indel	-0.001863	0.617542	-85.2609	2.93936e-05	0.480866
Leg fat-free mass (left)	28s	3392	-	indel	-0.001863	0.617542	-85.2609	2.93936e-05	0.480866
Leg fat-free mass (left)	28s	3393	-	indel	-0.001863	0.617542	-85.2609	2.93936e-05	0.480866
Leg fat-free mass (left)	28s	3473	-	indel	0.0105926	0.555467	-100.761	7.15159e-05	1.7155
Leg fat-free mass (left)	28s	3490	A	SNV	0.00186295	0.617542	-85.2609	2.93936e-05	-0.480866
Leg fat-free mass (left)	28s	3492	-	indel	0.0133497	0.560736	-99.3935	1.46951e-05	0.675816
Leg fat-free mass (left)	28s	3493	-	indel	0.0133497	0.560736	-99.3935	1.46951e-05	0.675816
Leg fat-free mass (left)	28s	3494	-	indel	0.0133497	0.560736	-99.3935	1.46951e-05	0.675816
Leg fat-free mass (left)	28s	3495	-	indel	0.0110769	0.517254	-110.705	3.8994e-06	0.960555
Leg fat-free mass (left)	28s	3496	-	indel	0.0110769	0.517254	-110.705	3.8994e-06	0.960555
Leg fat-free mass (left)	28s	3497	-	indel	0.0110769	0.517254	-110.705	3.8994e-06	0.960555
Leg fat-free mass (left)	28s	3512	A	SNV	-0.0138551	0.650392	-77.4133	0.10899	-0.161804
Leg fat-free mass (left)	28s	3513	GCAG	indel	0.00880544	0.696005	-66.6969	0.381976	-0.101606
Leg fat-free mass (left)	28s	3513	GCGGCAG	indel	0.00727024	0.687878	-68.5821	0.670456	0.149617
Leg fat-free mass (left)	28s	4766	-	indel	0.00210841	0.677969	-70.877	2.48843e-11	2.67018
Leg fat-free mass (left)	28s	4788	-	indel	0.00153635	0.700783	-65.5907	7.89057e-10	2.44734
Leg fat-free mass (left)	28s	4804	-	indel	0.00190584	0.959923	-8.58892	3.93079e-11	0.517797
Leg fat-free mass (left)	28s	4804	CC	indel	-0.002331	0.726161	-59.7937	0.00765634	-0.161449
Leg fat-free mass (left)	28s	4804	CCC	indel	-0.0013718	0.561318	-99.2099	4.4695e-08	-0.668549
Leg fat-free mass (left)	28s	4816	G	SNV	-0.0024382	0.569128	-97.2288	2.62657e-08	-0.354223
Leg fat-free mass (left)	28s	4912	T	SNV	0.00231404	0.6263	-83.1221	9.13946e-13	0.218292
Leg fat-free mass (left)	28s	4934	CC	indel	9.04492e-05	0.738272	-57.1646	0.357521	-0.421807
Leg fat-free mass (left)	28s	4957	GG	indel	0.00031374	0.677681	-70.9908	0.57255	0.128592
Leg fat-free mass (left)	28s	4957	-	indel	-0.0010944	0.696598	-66.559	0.0798674	-0.56193
Leg predicted mass (left)	28s	59	A	SNV	-0.0032014	0.678896	-66.2795	0.106811	0.0255182
Leg predicted mass (left)	28s	101	GG	indel	0.00328614	0.77178	-46.5309	0.212857	-0.194885
Leg predicted mass (left)	28s	105	G	SNV	0.00319678	0.773747	-46.0624	0.059036	-0.438572
Leg predicted mass (left)	28s	785	GT	indel	0.00396476	0.701965	-61.2527	0.398179	0.197512
Leg predicted mass (left)	28s	847	-	indel	0.00650455	0.705554	-60.5103	0.926553	-0.0142271
Leg predicted mass (left)	28s	847	GGCG	indel	0.0001553	0.714984	-58.4542	0.453444	-0.206361
Leg predicted mass (left)	28s	848	-	indel	0.00650455	0.705554	-60.5103	0.926553	-0.0142271
Leg predicted mass (left)	28s	849	-	indel	0.00650455	0.705554	-60.5103	0.926553	-0.0142271
Leg predicted mass (left)	28s	850	-	indel	0.00534155	0.709131	-59.7109	0.879218	0.0267813
Leg predicted mass (left)	28s	851	-	indel	0.00534155	0.709131	-59.7109	0.879218	0.0267813
Leg predicted mass (left)	28s	852	-	indel	0.00534155	0.709131	-59.7109	0.879218	0.0267813
Leg predicted mass (left)	28s	882	G	SNV	0.004207	0.70418	-60.7732	0.413282	0.172376
Leg predicted mass (left)	28s	2110	-	indel	0.00573158	0.652314	-72.1407	0.00507293	1.33727
Leg predicted mass (left)	28s	2176	GTG	indel	0.00788852	0.560572	-93.2524	8.26995e-06	0.363685
Leg predicted mass (left)	28s	2187	TT	indel	-0.0091663	0.763616	-48.1399	8.31549e-07	-0.445473
Leg predicted mass (left)	28s	2194	CC	indel	-0.0040532	0.687377	-64.4224	0.14802	-0.236003
Leg predicted mass (left)	28s	2964	CC	indel	-0.0040643	0.706752	-60.2182	0.404841	0.0842553
Leg predicted mass (left)	28s	3039	G	SNV	0.00123623	0.731937	-54.8284	2.4497e-06	-0.249715
Leg predicted mass (left)	28s	3049	CTC	indel	-0.0182646	0.655469	-71.4313	0.00108373	-0.254208
Leg predicted mass (left)	28s	3125	GAG	indel	-0.0182311	0.682326	-65.5559	0.348859	-0.0730648
Leg predicted mass (left)	28s	3158	CC	indel	-0.0107912	0.577466	-89.2413	9.18806e-06	-0.300676
Leg predicted mass (left)	28s	3216	GG	indel	0.00258281	0.62302	-78.8002	0.0329488	-0.491024
Leg predicted mass (left)	28s	3328	-	indel	0.00892179	0.531348	-100.351	1.05595e-05	0.647829
Leg predicted mass (left)	28s	3328	C	SNV	0.010954	0.748485	-51.3278	0.00124395	0.878402
Leg predicted mass (left)	28s	3329	CC	indel	-0.0085527	0.707113	-60.1401	0.0155037	-0.358731
Leg predicted mass (left)	28s	3335	-	indel	0.0110717	0.536977	-98.952	3.30296e-06	1.76338
Leg predicted mass (left)	28s	3336	-	indel	0.011026	0.531531	-100.292	4.11907e-06	0.898467
Leg predicted mass (left)	28s	3337	-	indel	0.015094	0.561848	-93.0258	0.00082336	0.755617
Leg predicted mass (left)	28s	3348	G	SNV	-0.0176295	0.699801	-61.7426	0.705624	-0.0321326
Leg predicted mass (left)	28s	3391	-	indel	-0.0018904	0.633064	-76.4374	3.22918e-05	0.448592
Leg predicted mass (left)	28s	3392	-	indel	-0.0018904	0.633064	-76.4374	3.22918e-05	0.448592
Leg predicted mass (left)	28s	3393	-	indel	-0.0018904	0.633064	-76.4374	3.22918e-05	0.448592
Leg predicted mass (left)	28s	3473	-	indel	0.0105693	0.569249	-91.2065	6.64138e-05	1.61571
Leg predicted mass (left)	28s	3490	A	SNV	0.00189044	0.633064	-76.4374	3.22918e-05	-0.448592
Leg predicted mass (left)	28s	3492	-	indel	0.0132198	0.576135	-89.5602	1.70247e-05	0.628944
Leg predicted mass (left)	28s	3493	-	indel	0.0132198	0.576135	-89.5602	1.70247e-05	0.628944
Leg predicted mass (left)	28s	3494	-	indel	0.0132198	0.576135	-89.5602	1.70247e-05	0.628944
Leg predicted mass (left)	28s	3495	-	indel	0.011026	0.531531	-100.292	4.11907e-06	0.898467
Leg predicted mass (left)	28s	3496	-	indel	0.011026	0.531531	-100.292	4.11907e-06	0.898467
Leg predicted mass (left)	28s	3497	-	indel	0.011026	0.531531	-100.292	4.11907e-06	0.898467
Leg predicted mass (left)	28s	3512	A	SNV	-0.0136795	0.666614	-68.9976	0.115997	-0.148789
Leg predicted mass (left)	28s	3513	GCAG	indel	0.008639	0.711962	-59.0988	0.363651	-0.0989966
Leg predicted mass (left)	28s	3513	GCGGCAG	indel	0.00719797	0.703476	-60.9292	0.659671	0.145186
Leg predicted mass (left)	28s	4766	-	indel	0.00208363	0.693659	-63.0436	2.68512e-11	2.49954
Leg predicted mass (left)	28s	4788	-	indel	0.00153092	0.716629	-58.094	7.88284e-10	2.29484
Leg predicted mass (left)	28s	4804	-	indel	0.00189413	0.977617	-4.49664	3.49374e-11	0.486802
Leg predicted mass (left)	28s	4804	CC	indel	-0.0022974	0.742011	-52.6978	0.00800917	-0.150523
Leg predicted mass (left)	28s	4804	CCC	indel	-0.0013049	0.576264	-89.4975	5.04021e-08	-0.624431
Leg predicted mass (left)	28s	4816	G	SNV	-0.0024077	0.584375	-87.5928	3.15491e-08	-0.330233
Leg predicted mass (left)	28s	4912	T	SNV	0.00230839	0.641546	-74.5154	9.61253e-13	0.204486
Leg predicted mass (left)	28s	4934	CC	indel	-2.34e-06	0.757802	-49.4671	0.323048	-0.424793
Leg predicted mass (left)	28s	4957	GG	indel	0.00029031	0.693745	-63.0664	0.583658	0.117104
Leg predicted mass (left)	28s	4957	-	indel	-0.0010438	0.712349	-59.0148	0.084677	-0.518695
Arm fat percentage (right)	28s	59	A	SNV	0.00277705	0.0369431	2201.84	0.976289	-0.0030999
Arm fat percentage (right)	28s	101	GG	indel	-0.0031055	0.033804	2244.3	0.544662	-0.624655
Arm fat percentage (right)	28s	105	G	SNV	-0.0025441	0.0360014	2214.65	0.7806	-0.426499
Arm fat percentage (right)	28s	785	GT	indel	-0.004895	0.0365891	2205.43	0.652747	-0.693338
Arm fat percentage (right)	28s	847	-	indel	-0.0040991	0.0410597	2156.55	0.209457	-1.27677
Arm fat percentage (right)	28s	847	GGCG	indel	-0.0028397	0.0369893	2200.84	0.98606	0.0317004
Arm fat percentage (right)	28s	848	-	indel	-0.0040991	0.0410597	2156.55	0.209457	-1.27677
Arm fat percentage (right)	28s	849	-	indel	-0.0040991	0.0410597	2156.55	0.209457	-1.27677
Arm fat percentage (right)	28s	850	-	indel	-0.0062295	0.0387332	2180.91	0.124913	-1.78254
Arm fat percentage (right)	28s	851	-	indel	-0.0062295	0.0387332	2180.91	0.124913	-1.78254
Arm fat percentage (right)	28s	852	-	indel	-0.0062295	0.0387332	2180.91	0.124913	-1.78254
Arm fat percentage (right)	28s	882	G	SNV	-0.0049279	0.036683	2204.27	0.602028	-0.72423
Arm fat percentage (right)	28s	2110	-	indel	-0.001393	0.0449627	2116.08	0.00287539	9.37569
Arm fat percentage (right)	28s	2176	GTG	indel	0.00017411	0.0585677	1997.62	3.45934e-05	2.22668
Arm fat percentage (right)	28s	2187	TT	indel	-6.46e-05	0.0324618	2256.58	0.00047923	-2.08086
Arm fat percentage (right)	28s	2194	CC	indel	0.00063877	0.0407571	2158.95	0.0360145	-2.25483
Arm fat percentage (right)	28s	2964	CC	indel	-0.0014824	0.036933	2201.32	0.885226	-0.0962363
Arm fat percentage (right)	28s	3039	G	SNV	0.00261195	0.0358436	2214.22	0.0698062	-0.633345
Arm fat percentage (right)	28s	3049	CTC	indel	-0.0030687	0.0391707	2176.39	0.283552	-0.549872
Arm fat percentage (right)	28s	3125	GAG	indel	-0.0014026	0.0369872	2202.19	0.977456	0.0145273
Arm fat percentage (right)	28s	3158	CC	indel	0.00345309	0.0421962	2145.18	0.198161	-0.574994
Arm fat percentage (right)	28s	3216	GG	indel	-0.0068979	0.0484079	2085.52	0.0465342	-3.02076
Arm fat percentage (right)	28s	3328	-	indel	-0.0032563	0.0456421	2112.11	0.140468	1.42882
Arm fat percentage (right)	28s	3328	C	SNV	-0.0031334	0.0360121	2212.48	0.520268	1.153
Arm fat percentage (right)	28s	3329	CC	indel	0.00673738	0.0369406	2201.22	0.689657	0.390113
Arm fat percentage (right)	28s	3335	-	indel	-0.003297	0.0430935	2137.02	0.245747	2.90082
Arm fat percentage (right)	28s	3336	-	indel	-0.0034282	0.0441184	2126.89	0.198184	1.65473
Arm fat percentage (right)	28s	3337	-	indel	-0.0008886	0.0424772	2144.51	0.384572	1.29475
Arm fat percentage (right)	28s	3348	G	SNV	-0.0018453	0.036549	2206.71	0.851973	0.104629
Arm fat percentage (right)	28s	3391	-	indel	0.00109766	0.0415806	2150.46	0.0519387	1.38263
Arm fat percentage (right)	28s	3392	-	indel	0.00109766	0.0415806	2150.46	0.0519387	1.38263
Arm fat percentage (right)	28s	3393	-	indel	0.00109766	0.0415806	2150.46	0.0519387	1.38263
Arm fat percentage (right)	28s	3473	-	indel	-0.0025142	0.043539	2132.11	0.180947	3.57206
Arm fat percentage (right)	28s	3490	A	SNV	-0.0010977	0.0415806	2150.46	0.0519387	-1.38263
Arm fat percentage (right)	28s	3492	-	indel	0.00016241	0.0447168	2119.7	0.0723817	1.73196
Arm fat percentage (right)	28s	3493	-	indel	0.00016241	0.0447168	2119.7	0.0723817	1.73196
Arm fat percentage (right)	28s	3494	-	indel	0.00016241	0.0447168	2119.7	0.0723817	1.73196
Arm fat percentage (right)	28s	3495	-	indel	-0.0034282	0.0441184	2126.89	0.198184	1.65473
Arm fat percentage (right)	28s	3496	-	indel	-0.0034282	0.0441184	2126.89	0.198184	1.65473
Arm fat percentage (right)	28s	3497	-	indel	-0.0034282	0.0441184	2126.89	0.198184	1.65473
Arm fat percentage (right)	28s	3512	A	SNV	-0.0020892	0.0377492	2193.28	0.835971	-0.129191
Arm fat percentage (right)	28s	3513	GCAG	indel	0.00401734	0.0365375	2205.99	0.459948	-0.530786
Arm fat percentage (right)	28s	3513	GCGGCAG	indel	0.00325563	0.0378978	2190.37	0.434093	1.69985
Arm fat percentage (right)	28s	4766	-	indel	-0.0007314	0.0375249	2194.45	0.0271926	5.46177
Arm fat percentage (right)	28s	4788	-	indel	-0.0004795	0.0365532	2205.75	0.0229761	5.59522
Arm fat percentage (right)	28s	4804	-	indel	-0.001851	0.0272409	2332.72	0.0171635	1.15445
Arm fat percentage (right)	28s	4804	CC	indel	-0.0005181	0.0338487	2238.95	0.0373183	-0.779108
Arm fat percentage (right)	28s	4804	CCC	indel	-0.0054225	0.0438661	2127.47	0.0389806	-1.5591
Arm fat percentage (right)	28s	4816	G	SNV	-0.0043238	0.0413857	2152.91	0.142664	-0.576761
Arm fat percentage (right)	28s	4912	T	SNV	0.00086705	0.0398913	2168.1	0.0138313	0.464969
Arm fat percentage (right)	28s	4934	CC	indel	0.00670089	0.0351187	2227.86	0.703462	-1.07854
Arm fat percentage (right)	28s	4957	GG	indel	0.00298985	0.0340851	2237.02	0.327636	-1.37868
Arm fat percentage (right)	28s	4957	-	indel	-0.0045051	0.0365002	2206.39	0.163947	-2.76016
Arm fat mass (right)	28s	59	A	SNV	-0.0005449	0.0510269	170.02	0.73961	0.00286217
Arm fat mass (right)	28s	101	GG	indel	-8.56e-05	0.0447196	175.25	0.442099	-0.0654412
Arm fat mass (right)	28s	105	G	SNV	0.0004315	0.0470238	173.189	0.539755	-0.077521
Arm fat mass (right)	28s	785	GT	indel	-0.0014946	0.0498712	170.832	0.890644	-0.0174919
Arm fat mass (right)	28s	847	-	indel	0.00088906	0.0542402	167.77	0.313462	-0.0846642
Arm fat mass (right)	28s	847	GGCG	indel	-0.0024059	0.0502163	170.582	0.901557	0.0185299
Arm fat mass (right)	28s	848	-	indel	0.00088906	0.0542402	167.77	0.313462	-0.0846642
Arm fat mass (right)	28s	849	-	indel	0.00088906	0.0542402	167.77	0.313462	-0.0846642
Arm fat mass (right)	28s	850	-	indel	-0.0019339	0.0517042	169.49	0.255872	-0.108975
Arm fat mass (right)	28s	851	-	indel	-0.0019339	0.0517042	169.49	0.255872	-0.108975
Arm fat mass (right)	28s	852	-	indel	-0.0019339	0.0517042	169.49	0.255872	-0.108975
Arm fat mass (right)	28s	882	G	SNV	-0.0014033	0.0499422	170.775	0.917243	-0.0119144
Arm fat mass (right)	28s	2110	-	indel	0.00327003	0.0589365	164.577	0.00907636	0.6776
Arm fat mass (right)	28s	2176	GTG	indel	0.00647636	0.0775423	153.92	3.46516e-05	0.183829
Arm fat mass (right)	28s	2187	TT	indel	-0.0073201	0.0436499	175.752	0.00012489	-0.188743
Arm fat mass (right)	28s	2194	CC	indel	-0.0022553	0.0553936	166.909	0.0215666	-0.204032
Arm fat mass (right)	28s	2964	CC	indel	-0.0033497	0.05008	170.67	0.691159	0.0218687
Arm fat mass (right)	28s	3039	G	SNV	0.00425936	0.0481076	172.165	0.0159263	-0.069522
Arm fat mass (right)	28s	3049	CTC	indel	-0.0157946	0.0541829	167.755	0.118574	-0.0660771
Arm fat mass (right)	28s	3125	GAG	indel	-0.0143069	0.0515936	169.673	0.744449	-0.013836
Arm fat mass (right)	28s	3158	CC	indel	-0.0035382	0.0616853	162.903	0.029272	-0.0804201
Arm fat mass (right)	28s	3216	GG	indel	-0.0039902	0.0614025	163.189	0.115997	-0.196946
Arm fat mass (right)	28s	3328	-	indel	0.00268606	0.0688427	158.747	0.0162676	0.192305
Arm fat mass (right)	28s	3328	C	SNV	0.00424447	0.0474856	172.667	0.183706	0.196846
Arm fat mass (right)	28s	3329	CC	indel	0.00071459	0.0500248	170.71	0.682996	-0.0329405
Arm fat mass (right)	28s	3335	-	indel	0.00350796	0.0637497	161.712	0.0480266	0.407964
Arm fat mass (right)	28s	3336	-	indel	0.00329478	0.0656781	160.571	0.0329879	0.226394
Arm fat mass (right)	28s	3337	-	indel	0.00925485	0.0632628	162.096	0.10833	0.197416
Arm fat mass (right)	28s	3348	G	SNV	-0.0143214	0.0501184	170.711	0.996209	-0.00022
Arm fat mass (right)	28s	3391	-	indel	-0.0008683	0.0572309	165.689	0.0191907	0.137542
Arm fat mass (right)	28s	3392	-	indel	-0.0008683	0.0572309	165.689	0.0191907	0.137542
Arm fat mass (right)	28s	3393	-	indel	-0.0008683	0.0572309	165.689	0.0191907	0.137542
Arm fat mass (right)	28s	3473	-	indel	0.00426715	0.0634456	161.87	0.0375579	0.45846
Arm fat mass (right)	28s	3490	A	SNV	0.00086835	0.0572309	165.689	0.0191907	-0.137542
Arm fat mass (right)	28s	3492	-	indel	0.00849472	0.0628666	162.181	0.0223669	0.181787
Arm fat mass (right)	28s	3493	-	indel	0.00849472	0.0628666	162.181	0.0223669	0.181787
Arm fat mass (right)	28s	3494	-	indel	0.00849472	0.0628666	162.181	0.0223669	0.181787
Arm fat mass (right)	28s	3495	-	indel	0.00329478	0.0656781	160.571	0.0329879	0.226394
[truncated: 3,672 more rows]

## Sheet: Table S3
Phenotype	Gene	Position	NUC	variant	Variant Correlation	Copy number P-value	Copy number Beta	Variant Pvalue	Variant Beta
I70.00 Atherosclerosis of aorta (without gangrene)	28s	847	-	indel	0.00089384	0.568675	0.0187137	0.628199	0.0153105
I70.00 Atherosclerosis of aorta (without gangrene)	28s	848	-	indel	0.00089384	0.568675	0.0187137	0.628199	0.0153105
I70.00 Atherosclerosis of aorta (without gangrene)	28s	849	-	indel	0.00089384	0.568675	0.0187137	0.628199	0.0153105
I70.00 Atherosclerosis of aorta (without gangrene)	28s	4804	-	indel	0.00098807	0.553707	0.019452	0.459965	0.023438
I34.1 Mitral (valve) prolapse	28s	2964	CC	indel	0.00324464	0.415925	-0.026903	0.032643	0.0633359
Z93.1 Gastrostomy status	28s	59	A	SNV	-0.0014731	0.740273	0.0108342	0.540285	-0.0192784
Z93.1 Gastrostomy status	28s	101	GG	indel	0.00196085	0.803622	0.0081492	0.319081	0.0315025
Z93.1 Gastrostomy status	28s	105	G	SNV	0.00148704	0.764484	0.00980274	0.714762	0.0114713
Z93.1 Gastrostomy status	28s	785	GT	indel	0.00149378	0.755153	0.0101915	0.594223	0.0164382
Z93.1 Gastrostomy status	28s	847	-	indel	0.00184901	0.725685	0.0114699	0.306953	0.0316768
Z93.1 Gastrostomy status	28s	847	GGCG	indel	-0.000615	0.751426	0.010352	0.958729	0.0016106
Z93.1 Gastrostomy status	28s	848	-	indel	0.00184901	0.725685	0.0114699	0.306953	0.0316768
Z93.1 Gastrostomy status	28s	849	-	indel	0.00184901	0.725685	0.0114699	0.306953	0.0316768
Z93.1 Gastrostomy status	28s	850	-	indel	0.00208824	0.741797	0.0107664	0.282647	0.0331001
Z93.1 Gastrostomy status	28s	851	-	indel	0.00208824	0.741797	0.0107664	0.282647	0.0331001
Z93.1 Gastrostomy status	28s	852	-	indel	0.00208824	0.741797	0.0107664	0.282647	0.0331001
Z93.1 Gastrostomy status	28s	882	G	SNV	0.00166953	0.754929	0.0102006	0.459003	0.0227707
Z93.1 Gastrostomy status	28s	2110	-	indel	0.00054095	0.744145	0.0106694	0.75137	-0.0100585
Z93.1 Gastrostomy status	28s	2176	GTG	indel	0.00052161	0.736208	0.0110201	0.685694	-0.0130194
Z93.1 Gastrostomy status	28s	2187	TT	indel	-0.0008148	0.752511	0.0103053	0.862639	0.00552905
Z93.1 Gastrostomy status	28s	2194	CC	indel	-0.0017983	0.766312	0.00971534	0.344713	-0.0297541
Z93.1 Gastrostomy status	28s	2964	CC	indel	-0.0023901	0.748874	0.0104609	0.29275	-0.0333655
Z93.1 Gastrostomy status	28s	3039	G	SNV	-0.0033885	0.739136	0.0108767	0.0418863	-0.0642908
Z93.1 Gastrostomy status	28s	3049	CTC	indel	-0.0030143	0.7822	0.00903565	0.096548	-0.0559352
Z93.1 Gastrostomy status	28s	3125	GAG	indel	-0.0007534	0.75464	0.0102208	0.90587	-0.0040088
Z93.1 Gastrostomy status	28s	3158	CC	indel	-0.0039605	0.825001	0.00723494	0.0308915	-0.0668835
Z93.1 Gastrostomy status	28s	3216	GG	indel	0.00080174	0.727566	0.0113992	0.559199	0.0179517
Z93.1 Gastrostomy status	28s	3328	-	indel	0.00345437	0.833849	0.0068702	0.0719914	0.0558777
Z93.1 Gastrostomy status	28s	3328	C	SNV	0.00412164	0.724336	0.0115179	0.0195413	0.072977
Z93.1 Gastrostomy status	28s	3329	CC	indel	-0.0026368	0.753233	0.0102738	0.204341	-0.0399622
Z93.1 Gastrostomy status	28s	3335	-	indel	0.00365591	0.83628	0.00676541	0.0408223	0.0632957
Z93.1 Gastrostomy status	28s	3336	-	indel	0.00382197	0.845798	0.00636865	0.0317066	0.0664319
Z93.1 Gastrostomy status	28s	3337	-	indel	0.00284754	0.83355	0.00688415	0.094306	0.0530263
Z93.1 Gastrostomy status	28s	3348	G	SNV	-0.0006363	0.75469	0.0102158	0.876297	-0.0052429
Z93.1 Gastrostomy status	28s	3391	-	indel	0.00348073	0.799181	0.00831403	0.0140164	0.079072
Z93.1 Gastrostomy status	28s	3392	-	indel	0.00348073	0.799181	0.00831403	0.0140164	0.079072
Z93.1 Gastrostomy status	28s	3393	-	indel	0.00348073	0.799181	0.00831403	0.0140164	0.079072
Z93.1 Gastrostomy status	28s	3473	-	indel	0.00365183	0.825235	0.00722781	0.058378	0.0588112
Z93.1 Gastrostomy status	28s	3490	A	SNV	-0.0034807	0.799181	0.00831403	0.0140164	-0.079072
Z93.1 Gastrostomy status	28s	3492	-	indel	0.00170891	0.787716	0.00880828	0.267289	0.0350092
Z93.1 Gastrostomy status	28s	3493	-	indel	0.00170891	0.787716	0.00880828	0.267289	0.0350092
Z93.1 Gastrostomy status	28s	3494	-	indel	0.00170891	0.787716	0.00880828	0.267289	0.0350092
Z93.1 Gastrostomy status	28s	3495	-	indel	0.00382197	0.845798	0.00636865	0.0317066	0.0664319
Z93.1 Gastrostomy status	28s	3496	-	indel	0.00382197	0.845798	0.00636865	0.0317066	0.0664319
Z93.1 Gastrostomy status	28s	3497	-	indel	0.00382197	0.845798	0.00636865	0.0317066	0.0664319
Z93.1 Gastrostomy status	28s	3512	A	SNV	-0.0034238	0.809051	0.00790267	0.0456469	-0.0646008
Z93.1 Gastrostomy status	28s	3513	GCAG	indel	0.00122734	0.755031	0.0101961	0.468164	0.0229567
Z93.1 Gastrostomy status	28s	3513	GCGGCAG	indel	0.0004201	0.762848	0.00986091	0.257499	0.0337662
Z93.1 Gastrostomy status	28s	4766	-	indel	0.00061742	0.750548	0.0103894	0.871075	-0.0050801
Z93.1 Gastrostomy status	28s	4788	-	indel	0.00052073	0.751362	0.0103546	0.732946	-0.0107014
Z93.1 Gastrostomy status	28s	4804	-	indel	0.00218934	0.725547	0.0114833	0.505743	0.0208712
Z93.1 Gastrostomy status	28s	4804	CC	indel	-0.0010833	0.74866	0.0104715	0.860139	-0.0055306
Z93.1 Gastrostomy status	28s	4804	CCC	indel	-0.0006299	0.746804	0.0105566	0.868984	0.00514031
Z93.1 Gastrostomy status	28s	4816	G	SNV	-0.0007538	0.765336	0.0097582	0.538222	-0.0192937
Z93.1 Gastrostomy status	28s	4912	T	SNV	0.00010781	0.747826	0.0105076	0.754874	-0.0097745
Z93.1 Gastrostomy status	28s	4934	CC	indel	-0.0003202	0.744245	0.0106824	0.882139	-0.0047456
Z93.1 Gastrostomy status	28s	4957	GG	indel	-0.0002058	0.753859	0.0102528	0.915104	0.00335945
Z93.1 Gastrostomy status	28s	4957	-	indel	-0.0024251	0.749712	0.0104246	0.694254	-0.0123873
D13.1 Stomach	28s	59	A	SNV	-0.0023953	0.701647	0.0125305	0.155195	-0.0450804
D13.1 Stomach	28s	101	GG	indel	0.00105834	0.748015	0.0105348	0.71213	0.0117213
D13.1 Stomach	28s	105	G	SNV	0.00235064	0.789079	0.0087643	0.08725	0.0534949
D13.1 Stomach	28s	785	GT	indel	0.00039416	0.726774	0.0114291	0.858216	-0.0055974
D13.1 Stomach	28s	847	-	indel	0.00043462	0.726527	0.0114453	0.94368	0.00220918
D13.1 Stomach	28s	848	-	indel	0.00043462	0.726527	0.0114453	0.94368	0.00220918
D13.1 Stomach	28s	849	-	indel	0.00043462	0.726527	0.0114453	0.94368	0.00220918
D13.1 Stomach	28s	850	-	indel	-7.24e-05	0.731663	0.0112168	0.687733	-0.0126293
D13.1 Stomach	28s	851	-	indel	-7.24e-05	0.731663	0.0112168	0.687733	-0.0126293
D13.1 Stomach	28s	852	-	indel	-7.24e-05	0.731663	0.0112168	0.687733	-0.0126293
D13.1 Stomach	28s	882	G	SNV	0.0003072	0.726806	0.0114274	0.797961	-0.0080274
D13.1 Stomach	28s	2176	GTG	indel	-0.0010014	0.67191	0.0138582	0.109367	-0.0519645
D13.1 Stomach	28s	2194	CC	indel	0.00145462	0.712053	0.0120735	0.301172	0.0321497
D13.1 Stomach	28s	2964	CC	indel	-0.0008012	0.728111	0.0113697	0.454613	-0.0236822
D13.1 Stomach	28s	3039	G	SNV	0.00133059	0.731449	0.0112273	0.480649	0.0220605
D13.1 Stomach	28s	3049	CTC	indel	-0.00336	0.757654	0.0100947	0.129467	-0.0511246
D13.1 Stomach	28s	3125	GAG	indel	-0.0038519	0.77272	0.00945663	0.160119	-0.0487776
D13.1 Stomach	28s	3216	GG	indel	0.00042076	0.722628	0.0116263	0.885537	0.00448077
D13.1 Stomach	28s	3328	-	indel	-0.0009107	0.667478	0.0140713	0.158728	-0.0447419
D13.1 Stomach	28s	3328	C	SNV	0.00127503	0.724938	0.0115086	0.764999	0.0094208
D13.1 Stomach	28s	3329	CC	indel	-0.0004745	0.727369	0.0114026	0.704565	0.0119277
D13.1 Stomach	28s	3348	G	SNV	-0.0041317	0.766206	0.00973236	0.127724	-0.0526627
D13.1 Stomach	28s	3391	-	indel	0.00020759	0.733889	0.011122	0.760618	0.00956901
D13.1 Stomach	28s	3392	-	indel	0.00020759	0.733889	0.011122	0.760618	0.00956901
D13.1 Stomach	28s	3393	-	indel	0.00020759	0.733889	0.011122	0.760618	0.00956901
D13.1 Stomach	28s	3473	-	indel	-0.0004198	0.690368	0.0130439	0.317781	-0.0316882
D13.1 Stomach	28s	3490	A	SNV	-0.0002076	0.733889	0.011122	0.760618	-0.009569
D13.1 Stomach	28s	3492	-	indel	0.00141578	0.737358	0.01098	0.793953	0.00826221
D13.1 Stomach	28s	3493	-	indel	0.00141578	0.737358	0.01098	0.793953	0.00826221
D13.1 Stomach	28s	3494	-	indel	0.00141578	0.737358	0.01098	0.793953	0.00826221
D13.1 Stomach	28s	3512	A	SNV	-0.0028203	0.777814	0.0092364	0.0928628	-0.0543712
D13.1 Stomach	28s	3513	GCAG	indel	0.00359863	0.739692	0.010867	0.0173134	0.0757922
D13.1 Stomach	28s	3513	GCGGCAG	indel	0.00108944	0.730901	0.0112498	0.788985	0.00828088
D13.1 Stomach	28s	4766	-	indel	0.0005289	0.729179	0.0113223	0.564715	0.0179618
D13.1 Stomach	28s	4788	-	indel	0.00014583	0.727308	0.011404	0.615832	0.0156594
D13.1 Stomach	28s	4804	-	indel	0.00185309	0.68729	0.0131753	0.282975	0.0337355
D13.1 Stomach	28s	4804	CCC	indel	0.00142833	0.708271	0.0122442	0.400276	0.0260597
D13.1 Stomach	28s	4816	G	SNV	0.00113759	0.724996	0.0115118	0.882944	0.00460974
D13.1 Stomach	28s	4912	T	SNV	0.0005146	0.733205	0.0111487	0.594054	0.016628
D13.1 Stomach	28s	4934	CC	indel	-0.002254	0.670339	0.0139433	0.218557	-0.0399649
D13.1 Stomach	28s	4957	GG	indel	-0.0021005	0.68837	0.01312	0.105211	-0.0531807
I83.9 Varicose veins of lower extremities without ulcer or inflammation	28s	59	A	SNV	-0.0003775	0.583035	0.00522463	0.343655	0.00865028
I83.9 Varicose veins of lower extremities without ulcer or inflammation	28s	101	GG	indel	0.00089212	0.528614	0.00600816	0.380437	-0.0080527
I83.9 Varicose veins of lower extremities without ulcer or inflammation	28s	105	G	SNV	0.00088476	0.546323	0.0057454	0.487001	-0.0063631
I83.9 Varicose veins of lower extremities without ulcer or inflammation	28s	785	GT	indel	0.00220481	0.566302	0.00545666	0.85053	-0.0017054
I83.9 Varicose veins of lower extremities without ulcer or inflammation	28s	847	-	indel	0.00099113	0.561229	0.00553099	0.779299	0.00253567
I83.9 Varicose veins of lower extremities without ulcer or inflammation	28s	847	GGCG	indel	0.00174654	0.572033	0.00537665	0.602985	0.00469095
I83.9 Varicose veins of lower extremities without ulcer or inflammation	28s	848	-	indel	0.00099113	0.561229	0.00553099	0.779299	0.00253567
I83.9 Varicose veins of lower extremities without ulcer or inflammation	28s	849	-	indel	0.00099113	0.561229	0.00553099	0.779299	0.00253567
I83.9 Varicose veins of lower extremities without ulcer or inflammation	28s	850	-	indel	0.00216607	0.56431	0.00548486	0.714004	0.00331166
I83.9 Varicose veins of lower extremities without ulcer or inflammation	28s	851	-	indel	0.00216607	0.56431	0.00548486	0.714004	0.00331166
I83.9 Varicose veins of lower extremities without ulcer or inflammation	28s	852	-	indel	0.00216607	0.56431	0.00548486	0.714004	0.00331166
I83.9 Varicose veins of lower extremities without ulcer or inflammation	28s	882	G	SNV	0.0023744	0.567509	0.00543957	0.985654	0.00016249
I83.9 Varicose veins of lower extremities without ulcer or inflammation	28s	2110	-	indel	0.00384092	0.569193	0.00541801	0.932727	0.00077667
I83.9 Varicose veins of lower extremities without ulcer or inflammation	28s	2176	GTG	indel	0.00591247	0.600707	0.00498588	0.318603	0.00928388
I83.9 Varicose veins of lower extremities without ulcer or inflammation	28s	2187	TT	indel	-0.0060906	0.553944	0.00563159	0.132456	-0.0139355
I83.9 Varicose veins of lower extremities without ulcer or inflammation	28s	2194	CC	indel	0.00099241	0.549791	0.00569106	0.170518	0.0123959
I83.9 Varicose veins of lower extremities without ulcer or inflammation	28s	2964	CC	indel	0.00085163	0.56752	0.00543936	0.323474	0.00883172
I83.9 Varicose veins of lower extremities without ulcer or inflammation	28s	3039	G	SNV	-0.001942	0.564924	0.00547569	0.540726	-0.0055686
I83.9 Varicose veins of lower extremities without ulcer or inflammation	28s	3049	CTC	indel	-0.003317	0.581658	0.0052434	0.378404	-0.0084707
I83.9 Varicose veins of lower extremities without ulcer or inflammation	28s	3125	GAG	indel	-0.0026508	0.593175	0.00508694	0.339312	-0.0094163
I83.9 Varicose veins of lower extremities without ulcer or inflammation	28s	3158	CC	indel	-0.0007105	0.558851	0.00556661	0.758442	0.00280476
I83.9 Varicose veins of lower extremities without ulcer or inflammation	28s	3216	GG	indel	0.0038227	0.52635	0.00603635	0.243569	0.0104751
I83.9 Varicose veins of lower extremities without ulcer or inflammation	28s	3328	-	indel	0.00065714	0.558099	0.0055818	0.801999	-0.0022864
I83.9 Varicose veins of lower extremities without ulcer or inflammation	28s	3328	C	SNV	0.00033666	0.575755	0.00532507	0.430305	-0.007209
I83.9 Varicose veins of lower extremities without ulcer or inflammation	28s	3329	CC	indel	-0.0020579	0.567476	0.00543996	0.969559	-0.000348
I83.9 Varicose veins of lower extremities without ulcer or inflammation	28s	3335	-	indel	0.00194372	0.58483	0.00520579	0.649441	0.00413434
I83.9 Varicose veins of lower extremities without ulcer or inflammation	28s	3336	-	indel	0.00125404	0.568538	0.00543374	0.989858	0.00011578
I83.9 Varicose veins of lower extremities without ulcer or inflammation	28s	3337	-	indel	0.0005961	0.553678	0.00564598	0.733076	-0.0031511
I83.9 Varicose veins of lower extremities without ulcer or inflammation	28s	3348	G	SNV	-0.0018362	0.583095	0.00522458	0.451374	-0.0073637
I83.9 Varicose veins of lower extremities without ulcer or inflammation	28s	3391	-	indel	-0.0008901	0.56224	0.00551548	0.758048	-0.0027976
I83.9 Varicose veins of lower extremities without ulcer or inflammation	28s	3392	-	indel	-0.0008901	0.56224	0.00551548	0.758048	-0.0027976
I83.9 Varicose veins of lower extremities without ulcer or inflammation	28s	3393	-	indel	-0.0008901	0.56224	0.00551548	0.758048	-0.0027976
I83.9 Varicose veins of lower extremities without ulcer or inflammation	28s	3473	-	indel	0.00042642	0.548445	0.00571662	0.569012	-0.0051985
I83.9 Varicose veins of lower extremities without ulcer or inflammation	28s	3490	A	SNV	0.00089007	0.56224	0.00551548	0.758048	0.00279764
I83.9 Varicose veins of lower extremities without ulcer or inflammation	28s	3492	-	indel	0.00272963	0.592865	0.00509229	0.412519	0.00750983
I83.9 Varicose veins of lower extremities without ulcer or inflammation	28s	3493	-	indel	0.00272963	0.592865	0.00509229	0.412519	0.00750983
I83.9 Varicose veins of lower extremities without ulcer or inflammation	28s	3494	-	indel	0.00272963	0.592865	0.00509229	0.412519	0.00750983
I83.9 Varicose veins of lower extremities without ulcer or inflammation	28s	3495	-	indel	0.00125404	0.568538	0.00543374	0.989858	0.00011578
I83.9 Varicose veins of lower extremities without ulcer or inflammation	28s	3496	-	indel	0.00125404	0.568538	0.00543374	0.989858	0.00011578
I83.9 Varicose veins of lower extremities without ulcer or inflammation	28s	3497	-	indel	0.00125404	0.568538	0.00543374	0.989858	0.00011578
I83.9 Varicose veins of lower extremities without ulcer or inflammation	28s	3512	A	SNV	-0.0013405	0.564852	0.00548061	0.910071	0.0010476
I83.9 Varicose veins of lower extremities without ulcer or inflammation	28s	3513	GCAG	indel	-0.0006566	0.565137	0.00547292	0.612878	-0.0046535
I83.9 Varicose veins of lower extremities without ulcer or inflammation	28s	3513	GCGGCAG	indel	0.00197871	0.577752	0.00529667	0.26628	0.00993336
I83.9 Varicose veins of lower extremities without ulcer or inflammation	28s	4766	-	indel	0.00093467	0.566528	0.00545341	0.758705	-0.0027919
I83.9 Varicose veins of lower extremities without ulcer or inflammation	28s	4788	-	indel	0.00018824	0.567726	0.00543664	0.517947	-0.0058805
I83.9 Varicose veins of lower extremities without ulcer or inflammation	28s	4804	-	indel	0.00175802	0.575386	0.00533642	0.830998	-0.0019524
I83.9 Varicose veins of lower extremities without ulcer or inflammation	28s	4804	CC	indel	0.00027354	0.579225	0.00527697	0.303667	0.0093431
I83.9 Varicose veins of lower extremities without ulcer or inflammation	28s	4804	CCC	indel	0.0016934	0.555497	0.00561196	0.583293	0.00496214
I83.9 Varicose veins of lower extremities without ulcer or inflammation	28s	4816	G	SNV	0.00067261	0.56492	0.00547868	0.900115	0.00113836
I83.9 Varicose veins of lower extremities without ulcer or inflammation	28s	4912	T	SNV	0.0006759	0.565537	0.00546774	0.833374	-0.0019086
I83.9 Varicose veins of lower extremities without ulcer or inflammation	28s	4934	CC	indel	-0.0047744	0.497115	0.00647303	0.0960388	-0.0155414
I83.9 Varicose veins of lower extremities without ulcer or inflammation	28s	4957	GG	indel	-0.001578	0.589979	0.00513025	0.342527	0.00866102
I83.9 Varicose veins of lower extremities without ulcer or inflammation	28s	4957	-	indel	-0.0005315	0.567768	0.00543592	0.8687	0.00149232
Z12.1 Special screening examination for neoplasm of intestinal tract	28s	59	A	SNV	-0.0003987	0.247988	-0.0109478	0.248734	-0.0105163
Z12.1 Special screening examination for neoplasm of intestinal tract	28s	101	GG	indel	0.00035286	0.208389	-0.0119475	0.25053	0.0104988
Z12.1 Special screening examination for neoplasm of intestinal tract	28s	105	G	SNV	-0.0012035	0.241432	-0.0111092	0.801109	-0.0022965
Z12.1 Special screening examination for neoplasm of intestinal tract	28s	785	GT	indel	-0.0014954	0.236332	-0.0112198	0.96584	0.00038945
Z12.1 Special screening examination for neoplasm of intestinal tract	28s	847	-	indel	1.96753e-05	0.244261	-0.0110382	0.589411	0.00489545
Z12.1 Special screening examination for neoplasm of intestinal tract	28s	847	GGCG	indel	0.00064011	0.235878	-0.0112315	0.90941	0.00102454
Z12.1 Special screening examination for neoplasm of intestinal tract	28s	848	-	indel	1.96753e-05	0.244261	-0.0110382	0.589411	0.00489545
Z12.1 Special screening examination for neoplasm of intestinal tract	28s	849	-	indel	1.96753e-05	0.244261	-0.0110382	0.589411	0.00489545
Z12.1 Special screening examination for neoplasm of intestinal tract	28s	850	-	indel	-0.0006527	0.239127	-0.0111537	0.625224	0.00443018
Z12.1 Special screening examination for neoplasm of intestinal tract	28s	851	-	indel	-0.0006527	0.239127	-0.0111537	0.625224	0.00443018
Z12.1 Special screening examination for neoplasm of intestinal tract	28s	852	-	indel	-0.0006527	0.239127	-0.0111537	0.625224	0.00443018
Z12.1 Special screening examination for neoplasm of intestinal tract	28s	882	G	SNV	-0.0013994	0.236537	-0.0112147	0.966983	-0.0003763
Z12.1 Special screening examination for neoplasm of intestinal tract	28s	2110	-	indel	-0.003741	0.241833	-0.0110925	0.615635	-0.0046442
Z12.1 Special screening examination for neoplasm of intestinal tract	28s	2176	GTG	indel	-0.0031074	0.234932	-0.0112645	0.910117	0.00105325
Z12.1 Special screening examination for neoplasm of intestinal tract	28s	2187	TT	indel	0.00239128	0.240474	-0.0111224	0.559853	-0.0053974
Z12.1 Special screening examination for neoplasm of intestinal tract	28s	2194	CC	indel	0.00319681	0.24677	-0.0109748	0.152092	0.0128933
Z12.1 Special screening examination for neoplasm of intestinal tract	28s	2964	CC	indel	0.00412488	0.235488	-0.0112396	0.00303458	0.0263474
Z12.1 Special screening examination for neoplasm of intestinal tract	28s	3039	G	SNV	0.00305408	0.232706	-0.0113082	0.1476	0.0131066
Z12.1 Special screening examination for neoplasm of intestinal tract	28s	3049	CTC	indel	0.00147736	0.235648	-0.0112381	0.910123	-0.0010739
Z12.1 Special screening examination for neoplasm of intestinal tract	28s	3125	GAG	indel	0.00217252	0.241769	-0.0110971	0.721519	0.00345094
Z12.1 Special screening examination for neoplasm of intestinal tract	28s	3158	CC	indel	0.00382434	0.25723	-0.010742	0.207967	0.0114847
Z12.1 Special screening examination for neoplasm of intestinal tract	28s	3216	GG	indel	-2.77e-06	0.278395	-0.0102839	0.0739698	0.0161421
Z12.1 Special screening examination for neoplasm of intestinal tract	28s	3328	-	indel	-0.0032881	0.260217	-0.010683	0.315519	-0.0091416
Z12.1 Special screening examination for neoplasm of intestinal tract	28s	3328	C	SNV	-0.0041056	0.226195	-0.0114691	0.140634	-0.0134429
Z12.1 Special screening examination for neoplasm of intestinal tract	28s	3329	CC	indel	0.00149114	0.236469	-0.0112162	0.550645	-0.0054342
Z12.1 Special screening examination for neoplasm of intestinal tract	28s	3335	-	indel	-0.0031789	0.25723	-0.0107475	0.332775	-0.0088277
Z12.1 Special screening examination for neoplasm of intestinal tract	28s	3336	-	indel	-0.0035395	0.26428	-0.0105908	0.216528	-0.0112774
Z12.1 Special screening examination for neoplasm of intestinal tract	28s	3337	-	indel	-0.0015005	0.238168	-0.0111956	0.970643	-0.000339
Z12.1 Special screening examination for neoplasm of intestinal tract	28s	3348	G	SNV	0.00145811	0.237577	-0.0111938	0.929133	0.00085587
Z12.1 Special screening examination for neoplasm of intestinal tract	28s	3391	-	indel	-0.0010232	0.247661	-0.0109563	0.264568	-0.0100502
Z12.1 Special screening examination for neoplasm of intestinal tract	28s	3392	-	indel	-0.0010232	0.247661	-0.0109563	0.264568	-0.0100502
Z12.1 Special screening examination for neoplasm of intestinal tract	28s	3393	-	indel	-0.0010232	0.247661	-0.0109563	0.264568	-0.0100502
Z12.1 Special screening examination for neoplasm of intestinal tract	28s	3473	-	indel	-0.0027637	0.253578	-0.0108286	0.390822	-0.0078213
Z12.1 Special screening examination for neoplasm of intestinal tract	28s	3490	A	SNV	0.0010232	0.247661	-0.0109563	0.264568	0.0100502
Z12.1 Special screening examination for neoplasm of intestinal tract	28s	3492	-	indel	-0.0052474	0.277963	-0.0102877	0.0219149	-0.0209587
Z12.1 Special screening examination for neoplasm of intestinal tract	28s	3493	-	indel	-0.0052474	0.277963	-0.0102877	0.0219149	-0.0209587
Z12.1 Special screening examination for neoplasm of intestinal tract	28s	3494	-	indel	-0.0052474	0.277963	-0.0102877	0.0219149	-0.0209587
Z12.1 Special screening examination for neoplasm of intestinal tract	28s	3495	-	indel	-0.0035395	0.26428	-0.0105908	0.216528	-0.0112774
Z12.1 Special screening examination for neoplasm of intestinal tract	28s	3496	-	indel	-0.0035395	0.26428	-0.0105908	0.216528	-0.0112774
Z12.1 Special screening examination for neoplasm of intestinal tract	28s	3497	-	indel	-0.0035395	0.26428	-0.0105908	0.216528	-0.0112774
Z12.1 Special screening examination for neoplasm of intestinal tract	28s	3512	A	SNV	0.00183278	0.24283	-0.0110718	0.657117	0.00409677
Z12.1 Special screening examination for neoplasm of intestinal tract	28s	3513	GCAG	indel	0.00024414	0.235472	-0.0112403	0.650851	0.00414831
Z12.1 Special screening examination for neoplasm of intestinal tract	28s	3513	GCGGCAG	indel	-0.0018765	0.240623	-0.0111185	0.405222	-0.0075979
Z12.1 Special screening examination for neoplasm of intestinal tract	28s	4766	-	indel	-0.0016004	0.236895	-0.0112063	0.651494	-0.0040936
Z12.1 Special screening examination for neoplasm of intestinal tract	28s	4788	-	indel	-0.0012963	0.236011	-0.0112275	0.630238	-0.0043642
Z12.1 Special screening examination for neoplasm of intestinal tract	28s	4804	-	indel	-0.0027557	0.213552	-0.0118031	0.243361	-0.0106449
Z12.1 Special screening examination for neoplasm of intestinal tract	28s	4804	CC	indel	0.00243052	0.228091	-0.0114222	0.218808	0.0110833
Z12.1 Special screening examination for neoplasm of intestinal tract	28s	4804	CCC	indel	-0.0007276	0.237976	-0.0111868	0.927455	0.00082425
Z12.1 Special screening examination for neoplasm of intestinal tract	28s	4816	G	SNV	-0.0001695	0.249466	-0.0109166	0.314593	0.00908589
Z12.1 Special screening examination for neoplasm of intestinal tract	28s	4912	T	SNV	-0.0012899	0.239617	-0.0111423	0.53018	-0.0056864
Z12.1 Special screening examination for neoplasm of intestinal tract	28s	4934	CC	indel	0.00148465	0.242987	-0.0110869	0.840265	-0.0018511
Z12.1 Special screening examination for neoplasm of intestinal tract	28s	4957	GG	indel	0.00217809	0.228011	-0.0114289	0.525821	0.0057263
Z12.1 Special screening examination for neoplasm of intestinal tract	28s	4957	-	indel	0.0003867	0.234691	-0.0112597	0.16173	0.0124528
Z03.8 Observation for other suspected diseases and conditions	28s	59	A	SNV	0.00206828	0.293639	0.0101361	0.211975	0.011599
Z03.8 Observation for other suspected diseases and conditions	28s	101	GG	indel	-0.0031326	0.225798	0.0117107	0.0501248	-0.0182875
Z03.8 Observation for other suspected diseases and conditions	28s	105	G	SNV	-0.001845	0.252322	0.0110558	0.162617	-0.0130303
Z03.8 Observation for other suspected diseases and conditions	28s	785	GT	indel	0.00241153	0.284833	0.01032	0.317569	0.00918705
Z03.8 Observation for other suspected diseases and conditions	28s	847	-	indel	0.0008187	0.279369	0.0104429	0.936881	0.00073208
Z03.8 Observation for other suspected diseases and conditions	28s	847	GGCG	indel	-0.0008085	0.280491	0.0104137	0.973142	0.0003104
Z03.8 Observation for other suspected diseases and conditions	28s	848	-	indel	0.0008187	0.279369	0.0104429	0.936881	0.00073208
Z03.8 Observation for other suspected diseases and conditions	28s	849	-	indel	0.0008187	0.279369	0.0104429	0.936881	0.00073208
Z03.8 Observation for other suspected diseases and conditions	28s	850	-	indel	0.00097601	0.277884	0.0104701	0.644205	0.00426397
Z03.8 Observation for other suspected diseases and conditions	28s	851	-	indel	0.00097601	0.277884	0.0104701	0.644205	0.00426397
Z03.8 Observation for other suspected diseases and conditions	28s	852	-	indel	0.00097601	0.277884	0.0104701	0.644205	0.00426397
Z03.8 Observation for other suspected diseases and conditions	28s	882	G	SNV	0.00203778	0.283111	0.0103566	0.350615	0.00858051
Z03.8 Observation for other suspected diseases and conditions	28s	2110	-	indel	-0.0015226	0.260288	0.0108655	0.104301	-0.0152963
Z03.8 Observation for other suspected diseases and conditions	28s	2176	GTG	indel	-0.0011009	0.248277	0.0111503	0.111021	-0.0151611
Z03.8 Observation for other suspected diseases and conditions	28s	2187	TT	indel	0.00180607	0.293409	0.0101386	0.0402262	0.0193797
Z03.8 Observation for other suspected diseases and conditions	28s	2194	CC	indel	-0.0006301	0.282431	0.0103732	0.821785	-0.0020786
Z03.8 Observation for other suspected diseases and conditions	28s	2964	CC	indel	-0.0002008	0.280293	0.0104172	0.976191	0.00027483
Z03.8 Observation for other suspected diseases and conditions	28s	3039	G	SNV	-0.0027125	0.276374	0.0105018	0.200709	-0.0118557
Z03.8 Observation for other suspected diseases and conditions	28s	3049	CTC	indel	-0.0024575	0.289251	0.0102278	0.392159	-0.0083708
Z03.8 Observation for other suspected diseases and conditions	28s	3125	GAG	indel	-0.0015303	0.28509	0.0103214	0.793275	-0.0026176
Z03.8 Observation for other suspected diseases and conditions	28s	3158	CC	indel	-0.0028047	0.3043	0.00992053	0.216261	-0.0114527
Z03.8 Observation for other suspected diseases and conditions	28s	3216	GG	indel	-0.000482	0.282739	0.01038	0.943515	-0.0006566
Z03.8 Observation for other suspected diseases and conditions	28s	3328	-	indel	0.00271872	0.313995	0.00973164	0.21492	0.0114788
Z03.8 Observation for other suspected diseases and conditions	28s	3328	C	SNV	0.00323713	0.270423	0.0106337	0.162316	0.012983
Z03.8 Observation for other suspected diseases and conditions	28s	3329	CC	indel	-0.0018026	0.28032	0.0104166	0.490515	-0.0064026
Z03.8 Observation for other suspected diseases and conditions	28s	3335	-	indel	0.00197016	0.300285	0.0100084	0.419676	0.00747278
Z03.8 Observation for other suspected diseases and conditions	28s	3336	-	indel	0.00201267	0.303915	0.00993489	0.362083	0.00844239
Z03.8 Observation for other suspected diseases and conditions	28s	3337	-	indel	0.00130068	0.29554	0.0101126	0.610578	0.0047901
Z03.8 Observation for other suspected diseases and conditions	28s	3348	G	SNV	-0.0007559	0.279584	0.010437	0.945242	0.00068032
Z03.8 Observation for other suspected diseases and conditions	28s	3391	-	indel	0.00154435	0.295705	0.0100922	0.18067	0.0124199
Z03.8 Observation for other suspected diseases and conditions	28s	3392	-	indel	0.00154435	0.295705	0.0100922	0.18067	0.0124199
Z03.8 Observation for other suspected diseases and conditions	28s	3393	-	indel	0.00154435	0.295705	0.0100922	0.18067	0.0124199
Z03.8 Observation for other suspected diseases and conditions	28s	3473	-	indel	0.00221701	0.298276	0.0100483	0.436359	0.00722003
Z03.8 Observation for other suspected diseases and conditions	28s	3490	A	SNV	-0.0015444	0.295705	0.0100922	0.18067	-0.0124199
Z03.8 Observation for other suspected diseases and conditions	28s	3492	-	indel	0.00291992	0.302779	0.00995202	0.258891	0.0105307
Z03.8 Observation for other suspected diseases and conditions	28s	3493	-	indel	0.00291992	0.302779	0.00995202	0.258891	0.0105307
Z03.8 Observation for other suspected diseases and conditions	28s	3494	-	indel	0.00291992	0.302779	0.00995202	0.258891	0.0105307
Z03.8 Observation for other suspected diseases and conditions	28s	3495	-	indel	0.00201267	0.303915	0.00993489	0.362083	0.00844239
Z03.8 Observation for other suspected diseases and conditions	28s	3496	-	indel	0.00201267	0.303915	0.00993489	0.362083	0.00844239
Z03.8 Observation for other suspected diseases and conditions	28s	3497	-	indel	0.00201267	0.303915	0.00993489	0.362083	0.00844239
Z03.8 Observation for other suspected diseases and conditions	28s	3512	A	SNV	-0.0008335	0.290314	0.0102098	0.562564	-0.0054698
Z03.8 Observation for other suspected diseases and conditions	28s	3513	GCAG	indel	-7.82e-05	0.280594	0.010411	0.929184	0.00083095
Z03.8 Observation for other suspected diseases and conditions	28s	3513	GCGGCAG	indel	0.00055459	0.281587	0.0103902	0.836381	0.00189544
Z03.8 Observation for other suspected diseases and conditions	28s	4766	-	indel	0.00287737	0.281711	0.0103861	0.303158	0.00948775
Z03.8 Observation for other suspected diseases and conditions	28s	4788	-	indel	0.00235701	0.27964	0.0104309	0.437152	0.00716626
Z03.8 Observation for other suspected diseases and conditions	28s	4804	-	indel	0.00092884	0.285289	0.0103239	0.852423	-0.0017326
Z03.8 Observation for other suspected diseases and conditions	28s	4804	CC	indel	0.00139277	0.287648	0.0102616	0.354755	0.00854398
Z03.8 Observation for other suspected diseases and conditions	28s	4804	CCC	indel	-0.0008265	0.284149	0.01034	0.81276	-0.0021887
Z03.8 Observation for other suspected diseases and conditions	28s	4816	G	SNV	-0.0014221	0.294208	0.0101254	0.326357	-0.0090896
Z03.8 Observation for other suspected diseases and conditions	28s	4912	T	SNV	0.00250986	0.286789	0.0102781	0.268626	0.0101812
Z03.8 Observation for other suspected diseases and conditions	28s	4934	CC	indel	-0.0017218	0.264324	0.0107924	0.552862	-0.0055994
Z03.8 Observation for other suspected diseases and conditions	28s	4957	GG	indel	0.00190256	0.3038	0.00992877	0.140319	0.0136192
Z03.8 Observation for other suspected diseases and conditions	28s	4957	-	indel	0.00019648	0.28039	0.0104152	0.953175	0.00054026
C61 Malignant neoplasm of prostate	28s	59	A	SNV	0.0013109	0.162982	0.0136811	0.127051	0.0144782
C61 Malignant neoplasm of prostate	28s	101	GG	indel	-0.0021824	0.120283	0.0152635	0.0613883	-0.0178413
C61 Malignant neoplasm of prostate	28s	105	G	SNV	-0.0021391	0.127173	0.0149703	0.0464036	-0.0189838
C61 Malignant neoplasm of prostate	28s	785	GT	indel	0.00234194	0.157233	0.0138675	0.32167	0.00933295
C61 Malignant neoplasm of prostate	28s	847	-	indel	0.00325919	0.146808	0.0142301	0.443434	0.00725541
C61 Malignant neoplasm of prostate	28s	847	GGCG	indel	0.00126698	0.157541	0.0138579	0.0996457	0.015345
C61 Malignant neoplasm of prostate	28s	848	-	indel	0.00325919	0.146808	0.0142301	0.443434	0.00725541
C61 Malignant neoplasm of prostate	28s	849	-	indel	0.00325919	0.146808	0.0142301	0.443434	0.00725541
C61 Malignant neoplasm of prostate	28s	850	-	indel	0.00326022	0.151236	0.0140698	0.376793	0.00835531
C61 Malignant neoplasm of prostate	28s	851	-	indel	0.00326022	0.151236	0.0140698	0.376793	0.00835531
C61 Malignant neoplasm of prostate	28s	852	-	indel	0.00326022	0.151236	0.0140698	0.376793	0.00835531
C61 Malignant neoplasm of prostate	28s	882	G	SNV	0.00257504	0.156587	0.0138885	0.248734	0.010854
C61 Malignant neoplasm of prostate	28s	2110	-	indel	0.00176966	0.157899	0.0138503	0.614915	0.00482238
C61 Malignant neoplasm of prostate	28s	2176	GTG	indel	0.00132427	0.152865	0.0140317	0.942274	-0.0007035
C61 Malignant neoplasm of prostate	28s	2187	TT	indel	-0.0025167	0.151751	0.0140528	0.580997	-0.0053327
C61 Malignant neoplasm of prostate	28s	2194	CC	indel	0.00268517	0.142432	0.0143825	0.0719092	0.0169538
C61 Malignant neoplasm of prostate	28s	2964	CC	indel	-0.0031775	0.151992	0.014044	0.233473	-0.011317
C61 Malignant neoplasm of prostate	28s	3039	G	SNV	-0.0004216	0.151475	0.0140613	0.307241	-0.0096554
C61 Malignant neoplasm of prostate	28s	3049	CTC	indel	-0.0063592	0.160191	0.0137714	0.309402	-0.0102548
C61 Malignant neoplasm of prostate	28s	3125	GAG	indel	-0.0073974	0.164894	0.0136247	0.308524	-0.0105782
C61 Malignant neoplasm of prostate	28s	3158	CC	indel	-0.0041415	0.175188	0.0133022	0.0718817	-0.0170551
C61 Malignant neoplasm of prostate	28s	3216	GG	indel	-0.0012177	0.173681	0.0133588	0.23918	-0.0111999
C61 Malignant neoplasm of prostate	28s	3328	-	indel	0.00330154	0.177305	0.0132474	0.166461	0.0131065
C61 Malignant neoplasm of prostate	28s	3328	C	SNV	0.00496344	0.141998	0.0143958	0.0217795	0.0218152
C61 Malignant neoplasm of prostate	28s	3329	CC	indel	-0.0023843	0.153076	0.0140068	0.703929	-0.0036178
C61 Malignant neoplasm of prostate	28s	3335	-	indel	0.00369355	0.176766	0.0132596	0.127345	0.0144495
C61 Malignant neoplasm of prostate	28s	3336	-	indel	0.00411783	0.181146	0.0131288	0.0892456	0.016101
C61 Malignant neoplasm of prostate	28s	3337	-	indel	0.00628374	0.188596	0.0129135	0.0640437	0.0178959
C61 Malignant neoplasm of prostate	28s	3348	G	SNV	-0.0066215	0.15946	0.0137981	0.47836	-0.007301
C61 Malignant neoplasm of prostate	28s	3391	-	indel	0.00089752	0.161719	0.0137223	0.267575	0.0105084
C61 Malignant neoplasm of prostate	28s	3392	-	indel	0.00089752	0.161719	0.0137223	0.267575	0.0105084
C61 Malignant neoplasm of prostate	28s	3393	-	indel	0.00089752	0.161719	0.0137223	0.267575	0.0105084
C61 Malignant neoplasm of prostate	28s	3473	-	indel	0.00359604	0.173373	0.0133628	0.17089	0.0130061
C61 Malignant neoplasm of prostate	28s	3490	A	SNV	-0.0008975	0.161719	0.0137223	0.267575	-0.0105084
C61 Malignant neoplasm of prostate	28s	3492	-	indel	0.00514614	0.173988	0.0133397	0.104161	0.0155326
C61 Malignant neoplasm of prostate	28s	3493	-	indel	0.00514614	0.173988	0.0133397	0.104161	0.0155326
C61 Malignant neoplasm of prostate	28s	3494	-	indel	0.00514614	0.173988	0.0133397	0.104161	0.0155326
C61 Malignant neoplasm of prostate	28s	3495	-	indel	0.00411783	0.181146	0.0131288	0.0892456	0.016101
C61 Malignant neoplasm of prostate	28s	3496	-	indel	0.00411783	0.181146	0.0131288	0.0892456	0.016101
C61 Malignant neoplasm of prostate	28s	3497	-	indel	0.00411783	0.181146	0.0131288	0.0892456	0.016101
C61 Malignant neoplasm of prostate	28s	3512	A	SNV	-0.0049486	0.165923	0.0135906	0.247736	-0.0112337
C61 Malignant neoplasm of prostate	28s	3513	GCAG	indel	0.00243722	0.154069	0.0139732	0.74774	0.00308512
C61 Malignant neoplasm of prostate	28s	3513	GCGGCAG	indel	0.00397669	0.154138	0.0139721	0.869125	0.00154587
C61 Malignant neoplasm of prostate	28s	4766	-	indel	0.00155851	0.154402	0.0139615	0.14932	0.0136204
C61 Malignant neoplasm of prostate	28s	4788	-	indel	0.00086091	0.152854	0.0140141	0.441341	0.00728772
C61 Malignant neoplasm of prostate	28s	4804	-	indel	0.00097721	0.139328	0.0145116	0.321829	0.00943712
C61 Malignant neoplasm of prostate	28s	4804	CC	indel	-0.0017756	0.148209	0.0141764	0.321323	-0.0094109
C61 Malignant neoplasm of prostate	28s	4804	CCC	indel	-0.000893	0.161431	0.0137365	0.45385	-0.007089
C61 Malignant neoplasm of prostate	28s	4816	G	SNV	-0.0004218	0.162207	0.0137082	0.313178	-0.0095389
C61 Malignant neoplasm of prostate	28s	4912	T	SNV	0.00134734	0.158196	0.0138356	0.207112	0.0119076
C61 Malignant neoplasm of prostate	28s	4934	CC	indel	0.00154434	0.160314	0.0137926	0.745766	0.00311419
C61 Malignant neoplasm of prostate	28s	4957	GG	indel	-0.0019186	0.146786	0.0142321	0.474802	-0.0068369
C61 Malignant neoplasm of prostate	28s	4957	-	indel	-0.0001435	0.151647	0.0140556	0.350917	-0.008837
Z51.5 Palliative care	28s	59	A	SNV	0.00084487	0.689154	0.00392101	0.215699	0.0116284
Z51.5 Palliative care	28s	101	GG	indel	-0.0012339	0.615593	0.00493049	0.274087	-0.0103293
Z51.5 Palliative care	28s	105	G	SNV	5.20492e-05	0.646568	0.00449793	0.531728	-0.0058925
Z51.5 Palliative care	28s	785	GT	indel	0.00351217	0.682414	0.00400984	0.0876752	0.0157889
Z51.5 Palliative care	28s	847	-	indel	0.00390406	0.632247	0.0046915	0.116196	0.0146299
Z51.5 Palliative care	28s	847	GGCG	indel	-0.0023794	0.657489	0.00434484	0.233399	-0.0112205
Z51.5 Palliative care	28s	848	-	indel	0.00390406	0.632247	0.0046915	0.116196	0.0146299
Z51.5 Palliative care	28s	849	-	indel	0.00390406	0.632247	0.0046915	0.116196	0.0146299
Z51.5 Palliative care	28s	850	-	indel	0.00397529	0.655703	0.00436905	0.102378	0.0151743
Z51.5 Palliative care	28s	851	-	indel	0.00397529	0.655703	0.00436905	0.102378	0.0151743
Z51.5 Palliative care	28s	852	-	indel	0.00397529	0.655703	0.00436905	0.102378	0.0151743
Z51.5 Palliative care	28s	882	G	SNV	0.00376117	0.678139	0.00406682	0.0893164	0.0157083
Z51.5 Palliative care	28s	2110	-	indel	0.00181666	0.668242	0.00420125	0.977892	0.00026246
Z51.5 Palliative care	28s	2176	GTG	indel	0.00223634	0.67576	0.00410352	0.8255	0.00211668
Z51.5 Palliative care	28s	2187	TT	indel	-0.0021755	0.66851	0.00419623	0.916982	0.00099586
Z51.5 Palliative care	28s	2194	CC	indel	-0.0007335	0.666448	0.00422454	0.938299	0.00072167
Z51.5 Palliative care	28s	2964	CC	indel	-0.0002706	0.667527	0.00420914	0.993501	-7.58e-05
Z51.5 Palliative care	28s	3039	G	SNV	-0.0010444	0.663611	0.0042618	0.404274	-0.0077991
Z51.5 Palliative care	28s	3049	CTC	indel	-0.0023762	0.668845	0.00419259	0.944063	-0.0006937
Z51.5 Palliative care	28s	3125	GAG	indel	-0.0032646	0.667797	0.00420874	0.999291	-9e-06
Z51.5 Palliative care	28s	3158	CC	indel	-0.0022108	0.681666	0.00402313	0.65342	-0.0042122
Z51.5 Palliative care	28s	3216	GG	indel	0.00268118	0.635131	0.00465625	0.393328	0.00791797
Z51.5 Palliative care	28s	3328	-	indel	0.00154758	0.683562	0.00400089	0.712521	0.0034541
Z51.5 Palliative care	28s	3328	C	SNV	0.00218279	0.666561	0.00422257	0.925153	0.00088368
Z51.5 Palliative care	28s	3329	CC	indel	-0.0007831	0.667207	0.00421345	0.51963	0.00604561
Z51.5 Palliative care	28s	3335	-	indel	0.00232885	0.691609	0.0038926	0.543298	0.00569165
Z51.5 Palliative care	28s	3336	-	indel	0.00262631	0.69792	0.0038093	0.462049	0.00688964
Z51.5 Palliative care	28s	3337	-	indel	0.00242939	0.688229	0.00393984	0.662407	0.00415623
Z51.5 Palliative care	28s	3348	G	SNV	-0.002684	0.664069	0.00425774	0.871403	0.00162677
Z51.5 Palliative care	28s	3391	-	indel	-0.0010936	0.673133	0.00413496	0.757927	0.00287907
Z51.5 Palliative care	28s	3392	-	indel	-0.0010936	0.673133	0.00413496	0.757927	0.00287907
Z51.5 Palliative care	28s	3393	-	indel	-0.0010936	0.673133	0.00413496	0.757927	0.00287907
Z51.5 Palliative care	28s	3473	-	indel	0.00332973	0.716427	0.00356413	0.191814	0.0122342
Z51.5 Palliative care	28s	3490	A	SNV	0.00109362	0.673133	0.00413496	0.757927	-0.0028791
Z51.5 Palliative care	28s	3492	-	indel	0.0029956	0.693818	0.00386134	0.412246	0.00772804
Z51.5 Palliative care	28s	3493	-	indel	0.0029956	0.693818	0.00386134	0.412246	0.00772804
Z51.5 Palliative care	28s	3494	-	indel	0.0029956	0.693818	0.00386134	0.412246	0.00772804
Z51.5 Palliative care	28s	3495	-	indel	0.00262631	0.69792	0.0038093	0.462049	0.00688964
Z51.5 Palliative care	28s	3496	-	indel	0.00262631	0.69792	0.0038093	0.462049	0.00688964
Z51.5 Palliative care	28s	3497	-	indel	0.00262631	0.69792	0.0038093	0.462049	0.00688964
Z51.5 Palliative care	28s	3512	A	SNV	-0.0017783	0.673366	0.00413359	0.838619	-0.0019451
Z51.5 Palliative care	28s	3513	GCAG	indel	-0.0001496	0.662793	0.00427315	0.412171	-0.0077443
Z51.5 Palliative care	28s	3513	GCGGCAG	indel	0.00251381	0.687564	0.00394112	0.0516965	0.01776
Z51.5 Palliative care	28s	4766	-	indel	0.00114178	0.668786	0.00419212	0.658697	0.00412334
Z51.5 Palliative care	28s	4788	-	indel	0.00012698	0.667654	0.0042075	0.751875	-0.0029593
Z51.5 Palliative care	28s	4804	-	indel	0.00186181	0.653816	0.00439998	0.701186	0.00361016
Z51.5 Palliative care	28s	4804	CC	indel	0.00016651	0.680256	0.00403924	0.309406	0.00948804
Z51.5 Palliative care	28s	4804	CCC	indel	-0.0021203	0.69445	0.00385159	0.280109	-0.0101158
Z51.5 Palliative care	28s	4816	G	SNV	-0.0004065	0.681367	0.00402529	0.534711	-0.0058005
Z51.5 Palliative care	28s	4912	T	SNV	0.00148667	0.674404	0.00411702	0.499199	0.00630021
Z51.5 Palliative care	28s	4934	CC	indel	-0.0025295	0.612654	0.00497059	0.222147	-0.0116691
Z51.5 Palliative care	28s	4957	GG	indel	0.00044472	0.705478	0.00370588	0.12216	0.0144721
Z51.5 Palliative care	28s	4957	-	indel	-0.0003757	0.667774	0.00420587	0.949257	0.00059031
R29.8 Other and unspecified symptoms and signs involving the nervous and musculoskeletal systems	28s	59	A	SNV	0.0009061	0.324001	-0.0166773	0.989675	-0.0002099
R29.8 Other and unspecified symptoms and signs involving the nervous and musculoskeletal systems	28s	101	GG	indel	0.00011097	0.297746	-0.0176477	0.402808	0.0136335
R29.8 Other and unspecified symptoms and signs involving the nervous and musculoskeletal systems	28s	105	G	SNV	-4.26e-05	0.30858	-0.0172338	0.488051	0.0112452
R29.8 Other and unspecified symptoms and signs involving the nervous and musculoskeletal systems	28s	785	GT	indel	-0.0035237	0.333767	-0.01634	0.0319182	-0.0355674
R29.8 Other and unspecified symptoms and signs involving the nervous and musculoskeletal systems	28s	847	-	indel	-0.0038545	0.284734	-0.0180983	0.0133339	-0.0403954
R29.8 Other and unspecified symptoms and signs involving the nervous and musculoskeletal systems	28s	847	GGCG	indel	-0.0021013	0.328031	-0.0165349	0.480211	-0.0114789
R29.8 Other and unspecified symptoms and signs involving the nervous and musculoskeletal systems	28s	848	-	indel	-0.0038545	0.284734	-0.0180983	0.0133339	-0.0403954
R29.8 Other and unspecified symptoms and signs involving the nervous and musculoskeletal systems	28s	849	-	indel	-0.0038545	0.284734	-0.0180983	0.0133339	-0.0403954
R29.8 Other and unspecified symptoms and signs involving the nervous and musculoskeletal systems	28s	850	-	indel	-0.0042573	0.308721	-0.0172108	0.0122883	-0.0411942
R29.8 Other and unspecified symptoms and signs involving the nervous and musculoskeletal systems	28s	851	-	indel	-0.0042573	0.308721	-0.0172108	0.0122883	-0.0411942
R29.8 Other and unspecified symptoms and signs involving the nervous and musculoskeletal systems	28s	852	-	indel	-0.0042573	0.308721	-0.0172108	0.0122883	-0.0411942
R29.8 Other and unspecified symptoms and signs involving the nervous and musculoskeletal systems	28s	882	G	SNV	-0.0036169	0.330227	-0.01646	0.025589	-0.0369916
R29.8 Other and unspecified symptoms and signs involving the nervous and musculoskeletal systems	28s	2110	-	indel	-0.0045191	0.356841	-0.0155798	0.0185073	-0.0390607
R29.8 Other and unspecified symptoms and signs involving the nervous and musculoskeletal systems	28s	2176	GTG	indel	-0.0046845	0.369329	-0.0151861	0.0554523	-0.0319658
R29.8 Other and unspecified symptoms and signs involving the nervous and musculoskeletal systems	28s	2187	TT	indel	0.00405868	0.310898	-0.0171328	0.0977863	0.0273592
R29.8 Other and unspecified symptoms and signs involving the nervous and musculoskeletal systems	28s	2194	CC	indel	0.00270599	0.338871	-0.0161697	0.110428	0.0254827
R29.8 Other and unspecified symptoms and signs involving the nervous and musculoskeletal systems	28s	2964	CC	indel	-0.0024603	0.325934	-0.0166061	0.116733	-0.025713
R29.8 Other and unspecified symptoms and signs involving the nervous and musculoskeletal systems	28s	3039	G	SNV	0.0018072	0.320972	-0.0167796	0.431167	0.0126553
R29.8 Other and unspecified symptoms and signs involving the nervous and musculoskeletal systems	28s	3049	CTC	indel	0.00069522	0.3243	-0.0166666	0.96633	0.0007168
R29.8 Other and unspecified symptoms and signs involving the nervous and musculoskeletal systems	28s	3125	GAG	indel	0.00040862	0.323405	-0.016705	0.971458	-0.0006211
R29.8 Other and unspecified symptoms and signs involving the nervous and musculoskeletal systems	28s	3158	CC	indel	-0.0008002	0.312542	-0.0170871	0.557112	-0.0094959
R29.8 Other and unspecified symptoms and signs involving the nervous and musculoskeletal systems	28s	3216	GG	indel	-0.0005418	0.325827	-0.0166355	0.960155	0.00080972
R29.8 Other and unspecified symptoms and signs involving the nervous and musculoskeletal systems	28s	3328	-	indel	0.00029431	0.316615	-0.0169568	0.773837	0.00464739
R29.8 Other and unspecified symptoms and signs involving the nervous and musculoskeletal systems	28s	3328	C	SNV	0.001317	0.330881	-0.0164378	0.397007	0.0137275
R29.8 Other and unspecified symptoms and signs involving the nervous and musculoskeletal systems	28s	3329	CC	indel	-0.0002483	0.323763	-0.016681	0.812802	-0.0038409
R29.8 Other and unspecified symptoms and signs involving the nervous and musculoskeletal systems	28s	3335	-	indel	0.00116804	0.302267	-0.0174637	0.373768	0.0143596
R29.8 Other and unspecified symptoms and signs involving the nervous and musculoskeletal systems	28s	3336	-	indel	0.00109693	0.30619	-0.0173246	0.48323	0.0113336
R29.8 Other and unspecified symptoms and signs involving the nervous and musculoskeletal systems	28s	3337	-	indel	0.00241901	0.287322	-0.0180238	0.197158	0.0211233
R29.8 Other and unspecified symptoms and signs involving the nervous and musculoskeletal systems	28s	3348	G	SNV	-0.0001704	0.318888	-0.0168573	0.720435	-0.0061851
R29.8 Other and unspecified symptoms and signs involving the nervous and musculoskeletal systems	28s	3391	-	indel	0.00010885	0.324382	-0.0166646	0.965134	-0.0007022
R29.8 Other and unspecified symptoms and signs involving the nervous and musculoskeletal systems	28s	3392	-	indel	0.00010885	0.324382	-0.0166646	0.965134	-0.0007022
R29.8 Other and unspecified symptoms and signs involving the nervous and musculoskeletal systems	28s	3393	-	indel	0.00010885	0.324382	-0.0166646	0.965134	-0.0007022
R29.8 Other and unspecified symptoms and signs involving the nervous and musculoskeletal systems	28s	3473	-	indel	0.0011396	0.308505	-0.0172369	0.501069	0.0108878
R29.8 Other and unspecified symptoms and signs involving the nervous and musculoskeletal systems	28s	3490	A	SNV	-0.0001089	0.324382	-0.0166646	0.965134	0.00070222
R29.8 Other and unspecified symptoms and signs involving the nervous and musculoskeletal systems	28s	3492	-	indel	3.25992e-05	0.321694	-0.0167674	0.904977	0.00194063
R29.8 Other and unspecified symptoms and signs involving the nervous and musculoskeletal systems	28s	3493	-	indel	3.25992e-05	0.321694	-0.0167674	0.904977	0.00194063
R29.8 Other and unspecified symptoms and signs involving the nervous and musculoskeletal systems	28s	3494	-	indel	3.25992e-05	0.321694	-0.0167674	0.904977	0.00194063
R29.8 Other and unspecified symptoms and signs involving the nervous and musculoskeletal systems	28s	3495	-	indel	0.00109693	0.30619	-0.0173246	0.48323	0.0113336
R29.8 Other and unspecified symptoms and signs involving the nervous and musculoskeletal systems	28s	3496	-	indel	0.00109693	0.30619	-0.0173246	0.48323	0.0113336
R29.8 Other and unspecified symptoms and signs involving the nervous and musculoskeletal systems	28s	3497	-	indel	0.00109693	0.30619	-0.0173246	0.48323	0.0113336
R29.8 Other and unspecified symptoms and signs involving the nervous and musculoskeletal systems	28s	3512	A	SNV	-0.0014881	0.308612	-0.017223	0.375151	-0.0146378
R29.8 Other and unspecified symptoms and signs involving the nervous and musculoskeletal systems	28s	3513	GCAG	indel	0.00160797	0.320927	-0.0167794	0.410156	0.0134389
R29.8 Other and unspecified symptoms and signs involving the nervous and musculoskeletal systems	28s	3513	GCGGCAG	indel	-0.0013935	0.327549	-0.0165527	0.554938	-0.0096239
R29.8 Other and unspecified symptoms and signs involving the nervous and musculoskeletal systems	28s	4766	-	indel	0.0011549	0.323653	-0.0166848	0.939731	0.00121996
R29.8 Other and unspecified symptoms and signs involving the nervous and musculoskeletal systems	28s	4788	-	indel	0.00074959	0.32384	-0.0166783	0.931088	0.00139534
R29.8 Other and unspecified symptoms and signs involving the nervous and musculoskeletal systems	28s	4804	-	indel	-0.0004022	0.32556	-0.016643	0.965334	0.00070569
R29.8 Other and unspecified symptoms and signs involving the nervous and musculoskeletal systems	28s	4804	CC	indel	-0.0010528	0.328943	-0.0165049	0.572657	-0.0091034
R29.8 Other and unspecified symptoms and signs involving the nervous and musculoskeletal systems	28s	4804	CCC	indel	-0.0020868	0.317199	-0.0169191	0.684144	-0.0065724
R29.8 Other and unspecified symptoms and signs involving the nervous and musculoskeletal systems	28s	4816	G	SNV	-0.0025327	0.309429	-0.0171898	0.314805	-0.0162621
R29.8 Other and unspecified symptoms and signs involving the nervous and musculoskeletal systems	28s	4912	T	SNV	0.00134272	0.322203	-0.0167358	0.787663	0.00433841
R29.8 Other and unspecified symptoms and signs involving the nervous and musculoskeletal systems	28s	4934	CC	indel	0.00110357	0.313304	-0.017084	0.719785	0.00585773
R29.8 Other and unspecified symptoms and signs involving the nervous and musculoskeletal systems	28s	4957	GG	indel	0.00097428	0.320883	-0.0167912	0.853215	0.00298402
R29.8 Other and unspecified symptoms and signs involving the nervous and musculoskeletal systems	28s	4957	-	indel	-0.0023477	0.326591	-0.0165827	0.270897	-0.0179896
I44.0 Atrioventricular block, first degree	28s	59	A	SNV	0.00183305	0.197332	-0.0218904	0.201061	0.0207091
I44.0 Atrioventricular block, first degree	28s	101	GG	indel	-0.001844	0.229783	-0.0204279	0.40156	-0.0136649
I44.0 Atrioventricular block, first degree	28s	105	G	SNV	-0.0025104	0.231424	-0.0203328	0.198451	-0.0209351
I44.0 Atrioventricular block, first degree	28s	785	GT	indel	0.00087835	0.205396	-0.021496	0.671364	0.00683004
I44.0 Atrioventricular block, first degree	28s	847	-	indel	0.00261162	0.221464	-0.0207611	0.230582	0.0193054
I44.0 Atrioventricular block, first degree	28s	847	GGCG	indel	-0.0017479	0.211642	-0.0212009	0.271595	-0.0179648
I44.0 Atrioventricular block, first degree	28s	848	-	indel	0.00261162	0.221464	-0.0207611	0.230582	0.0193054
I44.0 Atrioventricular block, first degree	28s	849	-	indel	0.00261162	0.221464	-0.0207611	0.230582	0.0193054
I44.0 Atrioventricular block, first degree	28s	850	-	indel	0.00196408	0.210637	-0.0212483	0.349319	0.0150554
I44.0 Atrioventricular block, first degree	28s	851	-	indel	0.00196408	0.210637	-0.0212483	0.349319	0.0150554
I44.0 Atrioventricular block, first degree	28s	852	-	indel	0.00196408	0.210637	-0.0212483	0.349319	0.0150554
I44.0 Atrioventricular block, first degree	28s	882	G	SNV	0.001677	0.20469	-0.0215285	0.400681	0.0134747
I44.0 Atrioventricular block, first degree	28s	2110	-	indel	3.38873e-05	0.20944	-0.0213134	0.849979	-0.0030968
I44.0 Atrioventricular block, first degree	28s	2176	GTG	indel	0.00011017	0.209842	-0.0213119	0.909391	-0.0018885
I44.0 Atrioventricular block, first degree	28s	2187	TT	indel	0.00020784	0.205764	-0.0214784	0.723846	0.00583261
I44.0 Atrioventricular block, first degree	28s	2194	CC	indel	0.00133834	0.211697	-0.0212026	0.555074	0.00947658
I44.0 Atrioventricular block, first degree	28s	2964	CC	indel	0.00088141	0.20709	-0.0214145	0.749051	0.00512718
I44.0 Atrioventricular block, first degree	28s	3039	G	SNV	-0.0009711	0.209313	-0.0213082	0.356923	-0.0148701
I44.0 Atrioventricular block, first degree	28s	3049	CTC	indel	-0.0001721	0.213897	-0.021104	0.441623	0.0130541
I44.0 Atrioventricular block, first degree	28s	3125	GAG	indel	0.00101746	0.236932	-0.0200873	0.0357158	0.0360591
I44.0 Atrioventricular block, first degree	28s	3158	CC	indel	-0.001238	0.207288	-0.0214231	0.984403	-0.0003173
I44.0 Atrioventricular block, first degree	28s	3216	GG	indel	-0.002591	0.15623	-0.0241145	0.00606245	-0.0458228
I44.0 Atrioventricular block, first degree	28s	3328	-	indel	0.00243248	0.191822	-0.0221921	0.417123	0.0131208
I44.0 Atrioventricular block, first degree	28s	3328	C	SNV	0.00036909	0.205049	-0.0215148	0.683358	-0.0066305
I44.0 Atrioventricular block, first degree	28s	3329	CC	indel	0.00148982	0.206224	-0.0214559	0.127153	0.0247456
I44.0 Atrioventricular block, first degree	28s	3335	-	indel	0.00029476	0.216705	-0.0209957	0.636897	-0.0076633
I44.0 Atrioventricular block, first degree	28s	3336	-	indel	-8.02e-05	0.222258	-0.020746	0.466874	-0.0118316
I44.0 Atrioventricular block, first degree	28s	3337	-	indel	-0.0006331	0.231197	-0.0203587	0.311659	-0.0166744
I44.0 Atrioventricular block, first degree	28s	3348	G	SNV	0.0012702	0.230907	-0.0203428	0.0308004	0.036782
I44.0 Atrioventricular block, first degree	28s	3391	-	indel	0.00272104	0.188059	-0.022348	0.0314215	0.0350653
I44.0 Atrioventricular block, first degree	28s	3392	-	indel	0.00272104	0.188059	-0.022348	0.0314215	0.0350653
I44.0 Atrioventricular block, first degree	28s	3393	-	indel	0.00272104	0.188059	-0.022348	0.0314215	0.0350653
I44.0 Atrioventricular block, first degree	28s	3473	-	indel	0.00045434	0.213129	-0.021158	0.764792	-0.0048647
I44.0 Atrioventricular block, first degree	28s	3490	A	SNV	-0.002721	0.188059	-0.022348	0.0314215	-0.0350653
I44.0 Atrioventricular block, first degree	28s	3492	-	indel	-9.49e-05	0.216472	-0.0209977	0.566932	-0.0093158
I44.0 Atrioventricular block, first degree	28s	3493	-	indel	-9.49e-05	0.216472	-0.0209977	0.566932	-0.0093158
I44.0 Atrioventricular block, first degree	28s	3494	-	indel	-9.49e-05	0.216472	-0.0209977	0.566932	-0.0093158
I44.0 Atrioventricular block, first degree	28s	3495	-	indel	-8.02e-05	0.222258	-0.020746	0.466874	-0.0118316
I44.0 Atrioventricular block, first degree	28s	3496	-	indel	-8.02e-05	0.222258	-0.020746	0.466874	-0.0118316
I44.0 Atrioventricular block, first degree	28s	3497	-	indel	-8.02e-05	0.222258	-0.020746	0.466874	-0.0118316
I44.0 Atrioventricular block, first degree	28s	3512	A	SNV	0.00029453	0.216653	-0.020986	0.509196	0.0108545
I44.0 Atrioventricular block, first degree	28s	3513	GCAG	indel	0.00015366	0.207923	-0.0213761	0.821618	-0.0036754
I44.0 Atrioventricular block, first degree	28s	3513	GCGGCAG	indel	0.00102876	0.209237	-0.0213158	0.699471	-0.0062485
I44.0 Atrioventricular block, first degree	28s	4766	-	indel	0.00025406	0.20661	-0.0214363	0.617695	0.00803844
I44.0 Atrioventricular block, first degree	28s	4788	-	indel	0.00076262	0.207347	-0.0214012	0.55684	0.0094581
I44.0 Atrioventricular block, first degree	28s	4804	-	indel	0.00084835	0.220487	-0.0208213	0.501468	0.0109032
I44.0 Atrioventricular block, first degree	28s	4804	CC	indel	-1.73e-05	0.209118	-0.0213219	0.777306	-0.0045717
I44.0 Atrioventricular block, first degree	28s	4804	CCC	indel	0.0013436	0.21715	-0.0209596	0.439277	0.0123849
I44.0 Atrioventricular block, first degree	28s	4816	G	SNV	0.00282214	0.221473	-0.020762	0.199737	0.0205463
I44.0 Atrioventricular block, first degree	28s	4912	T	SNV	0.00023017	0.206545	-0.0214421	0.891167	0.00220714
I44.0 Atrioventricular block, first degree	28s	4934	CC	indel	-0.0026736	0.243779	-0.0198188	0.138155	-0.0245758
I44.0 Atrioventricular block, first degree	28s	4957	GG	indel	-0.0021559	0.22276	-0.0207038	0.22228	-0.0201072
I44.0 Atrioventricular block, first degree	28s	4957	-	indel	0.0019012	0.205251	-0.021503	0.388363	0.0136043
K64.0 First degree haemorrhoids	28s	59	A	SNV	0.00031861	0.624698	-0.0082628	0.83679	-0.0033391
K64.0 First degree haemorrhoids	28s	101	GG	indel	-0.0011526	0.649389	-0.0076929	0.567249	-0.0093006
K64.0 First degree haemorrhoids	28s	105	G	SNV	-0.0007861	0.629841	-0.0081465	0.79736	-0.0041715
K64.0 First degree haemorrhoids	28s	785	GT	indel	0.00173476	0.616799	-0.00845	0.535185	0.00996266
K64.0 First degree haemorrhoids	28s	847	-	indel	0.00202129	0.645317	-0.0077755	0.298173	0.0167303
K64.0 First degree haemorrhoids	28s	847	GGCG	indel	0.00032311	0.617743	-0.0084279	0.695169	0.00625025
K64.0 First degree haemorrhoids	28s	848	-	indel	0.00202129	0.645317	-0.0077755	0.298173	0.0167303
K64.0 First degree haemorrhoids	28s	849	-	indel	0.00202129	0.645317	-0.0077755	0.298173	0.0167303
K64.0 First degree haemorrhoids	28s	850	-	indel	0.00156212	0.627488	-0.0081943	0.423959	0.0128518
K64.0 First degree haemorrhoids	28s	851	-	indel	0.00156212	0.627488	-0.0081943	0.423959	0.0128518
K64.0 First degree haemorrhoids	28s	852	-	indel	0.00156212	0.627488	-0.0081943	0.423959	0.0128518
K64.0 First degree haemorrhoids	28s	882	G	SNV	0.00174418	0.618131	-0.0084178	0.527732	0.0101399
K64.0 First degree haemorrhoids	28s	2110	-	indel	-0.0022764	0.641524	-0.0078641	0.300521	-0.0170436
K64.0 First degree haemorrhoids	28s	2176	GTG	indel	-0.0028576	0.665121	-0.0073151	0.190218	-0.0217873
K64.0 First degree haemorrhoids	28s	2187	TT	indel	0.00335275	0.602674	-0.0087914	0.0973509	0.0273225
K64.0 First degree haemorrhoids	28s	2194	CC	indel	-0.0005502	0.612499	-0.0085548	0.537939	-0.0099129
K64.0 First degree haemorrhoids	28s	2964	CC	indel	-0.0002948	0.621364	-0.0083403	0.88392	-0.0023497
K64.0 First degree haemorrhoids	28s	3039	G	SNV	0.00017417	0.620043	-0.0083723	0.821303	0.00363584
K64.0 First degree haemorrhoids	28s	3049	CTC	indel	2.56936e-05	0.615104	-0.0084921	0.685707	-0.0068653
K64.0 First degree haemorrhoids	28s	3125	GAG	indel	0.00048142	0.629361	-0.0081547	0.75366	0.00540272
K64.0 First degree haemorrhoids	28s	3158	CC	indel	0.00225261	0.662589	-0.0073732	0.142613	0.0238609
K64.0 First degree haemorrhoids	28s	3216	GG	indel	-0.0015333	0.596248	-0.0089609	0.514863	-0.0106357
K64.0 First degree haemorrhoids	28s	3328	-	indel	-0.0026111	0.691295	-0.0067143	0.081323	-0.0283715
K64.0 First degree haemorrhoids	28s	3328	C	SNV	-0.0008339	0.614508	-0.0085066	0.589845	-0.008743
K64.0 First degree haemorrhoids	28s	3329	CC	indel	0.0016559	0.620318	-0.0083652	0.425122	0.0129163
K64.0 First degree haemorrhoids	28s	3335	-	indel	-0.0026026	0.684851	-0.006861	0.0836115	-0.0281733
K64.0 First degree haemorrhoids	28s	3336	-	indel	-0.0022381	0.679336	-0.0069888	0.128484	-0.0247547
K64.0 First degree haemorrhoids	28s	3337	-	indel	-0.0022336	0.669618	-0.0072168	0.266989	-0.0182291
K64.0 First degree haemorrhoids	28s	3348	G	SNV	0.00036709	0.625899	-0.008235	0.811817	0.00407283
K64.0 First degree haemorrhoids	28s	3391	-	indel	0.0012048	0.608449	-0.0086528	0.464649	0.0117919
K64.0 First degree haemorrhoids	28s	3392	-	indel	0.0012048	0.608449	-0.0086528	0.464649	0.0117919
K64.0 First degree haemorrhoids	28s	3393	-	indel	0.0012048	0.608449	-0.0086528	0.464649	0.0117919
K64.0 First degree haemorrhoids	28s	3473	-	indel	-0.0019671	0.673623	-0.007119	0.125693	-0.0249267
K64.0 First degree haemorrhoids	28s	3490	A	SNV	-0.0012048	0.608449	-0.0086528	0.464649	-0.0117919
K64.0 First degree haemorrhoids	28s	3492	-	indel	-0.000188	0.626353	-0.0082284	0.867851	-0.002701
K64.0 First degree haemorrhoids	28s	3493	-	indel	-0.000188	0.626353	-0.0082284	0.867851	-0.002701
K64.0 First degree haemorrhoids	28s	3494	-	indel	-0.000188	0.626353	-0.0082284	0.867851	-0.002701
K64.0 First degree haemorrhoids	28s	3495	-	indel	-0.0022381	0.679336	-0.0069888	0.128484	-0.0247547
K64.0 First degree haemorrhoids	28s	3496	-	indel	-0.0022381	0.679336	-0.0069888	0.128484	-0.0247547
K64.0 First degree haemorrhoids	28s	3497	-	indel	-0.0022381	0.679336	-0.0069888	0.128484	-0.0247547
K64.0 First degree haemorrhoids	28s	3512	A	SNV	0.00017354	0.615812	-0.0084786	0.824547	-0.0036459
K64.0 First degree haemorrhoids	28s	3513	GCAG	indel	0.00128895	0.616521	-0.0084564	0.284821	0.0174532
K64.0 First degree haemorrhoids	28s	3513	GCGGCAG	indel	-0.0004923	0.620148	-0.0083701	0.917512	0.00166386
K64.0 First degree haemorrhoids	28s	4766	-	indel	0.00102678	0.620365	-0.0083639	0.665178	0.00694764
K64.0 First degree haemorrhoids	28s	4788	-	indel	0.00074405	0.621458	-0.0083379	0.849134	0.00305813
K64.0 First degree haemorrhoids	28s	4804	-	indel	0.00059789	0.637051	-0.0079778	0.684068	0.00658626
K64.0 First degree haemorrhoids	28s	4804	CC	indel	0.00024586	0.623421	-0.0082922	0.858054	-0.0028822
K64.0 First degree haemorrhoids	28s	4804	CCC	indel	-4.98e-05	0.619549	-0.0083885	0.941499	-0.0011813
K64.0 First degree haemorrhoids	28s	4816	G	SNV	-0.002253	0.609378	-0.0086321	0.583116	-0.0088452
K64.0 First degree haemorrhoids	28s	4912	T	SNV	0.00135614	0.61637	-0.0084602	0.579568	0.00887897
K64.0 First degree haemorrhoids	28s	4934	CC	indel	0.0001619	0.622806	-0.0083246	0.984738	-0.0003135
K64.0 First degree haemorrhoids	28s	4957	GG	indel	0.00130222	0.617997	-0.0084262	0.892454	0.00218519
K64.0 First degree haemorrhoids	28s	4957	-	indel	-0.0019437	0.618786	-0.0084025	0.452567	0.0118612
M19.91 Arthrosis, unspecified (Shoulder region)	28s	59	A	SNV	0.00044074	0.592801	0.00903102	0.773607	0.00469067
M19.91 Arthrosis, unspecified (Shoulder region)	28s	101	GG	indel	-0.0018172	0.529206	0.0106443	0.199658	-0.0210066
M19.91 Arthrosis, unspecified (Shoulder region)	28s	105	G	SNV	-0.0002026	0.581539	0.00931458	0.83192	-0.0034703
M19.91 Arthrosis, unspecified (Shoulder region)	28s	785	GT	indel	-0.0034062	0.573123	0.00951275	0.0224804	-0.0378274
M19.91 Arthrosis, unspecified (Shoulder region)	28s	847	-	indel	-0.003075	0.63867	0.0079331	0.031723	-0.035059
M19.91 Arthrosis, unspecified (Shoulder region)	28s	847	GGCG	indel	-0.0026126	0.576496	0.00942877	0.188359	-0.0216323
M19.91 Arthrosis, unspecified (Shoulder region)	28s	848	-	indel	-0.003075	0.63867	0.0079331	0.031723	-0.035059
M19.91 Arthrosis, unspecified (Shoulder region)	28s	849	-	indel	-0.003075	0.63867	0.0079331	0.031723	-0.035059
M19.91 Arthrosis, unspecified (Shoulder region)	28s	850	-	indel	-0.002793	0.60519	0.00872862	0.0460969	-0.0327142
M19.91 Arthrosis, unspecified (Shoulder region)	28s	851	-	indel	-0.002793	0.60519	0.00872862	0.0460969	-0.0327142
M19.91 Arthrosis, unspecified (Shoulder region)	28s	852	-	indel	-0.002793	0.60519	0.00872862	0.0460969	-0.0327142
M19.91 Arthrosis, unspecified (Shoulder region)	28s	882	G	SNV	-0.0030963	0.578796	0.00937234	0.030239	-0.0358295
M19.91 Arthrosis, unspecified (Shoulder region)	28s	2110	-	indel	-0.0003165	0.577521	0.00940675	0.571765	-0.0093264
M19.91 Arthrosis, unspecified (Shoulder region)	28s	2176	GTG	indel	0.00010662	0.575746	0.00945701	0.693134	-0.0065689
M19.91 Arthrosis, unspecified (Shoulder region)	28s	2187	TT	indel	0.00078638	0.594076	0.00899821	0.564152	0.00953664
M19.91 Arthrosis, unspecified (Shoulder region)	28s	2194	CC	indel	0.00126212	0.576891	0.0094204	0.381989	0.0140626
M19.91 Arthrosis, unspecified (Shoulder region)	28s	2964	CC	indel	-0.0032405	0.58587	0.00919778	0.0499788	-0.0322771
M19.91 Arthrosis, unspecified (Shoulder region)	28s	3039	G	SNV	-0.0021954	0.581385	0.00930697	0.194249	-0.0210907
M19.91 Arthrosis, unspecified (Shoulder region)	28s	3049	CTC	indel	-0.0003768	0.590701	0.00908195	0.872195	-0.00275
M19.91 Arthrosis, unspecified (Shoulder region)	28s	3125	GAG	indel	-0.0003686	0.580801	0.00932931	0.775213	0.00497568
M19.91 Arthrosis, unspecified (Shoulder region)	28s	3158	CC	indel	-0.0029411	0.621692	0.00833883	0.26653	-0.0179478
M19.91 Arthrosis, unspecified (Shoulder region)	28s	3216	GG	indel	-0.0010875	0.634835	0.00803166	0.241376	-0.0192405
M19.91 Arthrosis, unspecified (Shoulder region)	28s	3328	-	indel	0.00277493	0.634635	0.00803759	0.264361	0.0180185
M19.91 Arthrosis, unspecified (Shoulder region)	28s	3328	C	SNV	0.00247027	0.575563	0.00945149	0.246153	0.0188415
M19.91 Arthrosis, unspecified (Shoulder region)	28s	3329	CC	indel	-7.64e-06	0.587919	0.00914765	0.717014	0.00588772
M19.91 Arthrosis, unspecified (Shoulder region)	28s	3335	-	indel	0.00270723	0.625981	0.00824096	0.321139	0.0160219
M19.91 Arthrosis, unspecified (Shoulder region)	28s	3336	-	indel	0.00271572	0.623433	0.00830291	0.375171	0.0143316
M19.91 Arthrosis, unspecified (Shoulder region)	28s	3337	-	indel	-3.95e-05	0.578671	0.00939361	0.815359	-0.0038431
M19.91 Arthrosis, unspecified (Shoulder region)	28s	3348	G	SNV	-0.0006785	0.585605	0.00920854	0.899151	0.00219651
M19.91 Arthrosis, unspecified (Shoulder region)	28s	3391	-	indel	0.00095611	0.607813	0.00866603	0.249576	0.0187217
M19.91 Arthrosis, unspecified (Shoulder region)	28s	3392	-	indel	0.00095611	0.607813	0.00866603	0.249576	0.0187217
M19.91 Arthrosis, unspecified (Shoulder region)	28s	3393	-	indel	0.00095611	0.607813	0.00866603	0.249576	0.0187217
M19.91 Arthrosis, unspecified (Shoulder region)	28s	3473	-	indel	0.00352797	0.637548	0.00796503	0.168875	0.0222199
M19.91 Arthrosis, unspecified (Shoulder region)	28s	3490	A	SNV	-0.0009561	0.607813	0.00866603	0.249576	-0.0187217
M19.91 Arthrosis, unspecified (Shoulder region)	28s	3492	-	indel	0.0034309	0.629132	0.00816127	0.179881	0.0218879
M19.91 Arthrosis, unspecified (Shoulder region)	28s	3493	-	indel	0.0034309	0.629132	0.00816127	0.179881	0.0218879
M19.91 Arthrosis, unspecified (Shoulder region)	28s	3494	-	indel	0.0034309	0.629132	0.00816127	0.179881	0.0218879
M19.91 Arthrosis, unspecified (Shoulder region)	28s	3495	-	indel	0.00271572	0.623433	0.00830291	0.375171	0.0143316
M19.91 Arthrosis, unspecified (Shoulder region)	28s	3496	-	indel	0.00271572	0.623433	0.00830291	0.375171	0.0143316
M19.91 Arthrosis, unspecified (Shoulder region)	28s	3497	-	indel	0.00271572	0.623433	0.00830291	0.375171	0.0143316
M19.91 Arthrosis, unspecified (Shoulder region)	28s	3512	A	SNV	-0.0003004	0.597086	0.00893005	0.73156	-0.0056766
M19.91 Arthrosis, unspecified (Shoulder region)	28s	3513	GCAG	indel	-0.0014236	0.584062	0.00924257	0.413102	-0.0134104
M19.91 Arthrosis, unspecified (Shoulder region)	28s	3513	GCGGCAG	indel	0.00236674	0.607452	0.00867256	0.0300594	0.0337211
M19.91 Arthrosis, unspecified (Shoulder region)	28s	4766	-	indel	0.00054789	0.588467	0.00913409	0.81205	0.0038508
M19.91 Arthrosis, unspecified (Shoulder region)	28s	4788	-	indel	0.00054959	0.587612	0.00915498	0.782486	0.00446908
M19.91 Arthrosis, unspecified (Shoulder region)	28s	4804	-	indel	0.00095642	0.562601	0.00978614	0.471053	0.011734
M19.91 Arthrosis, unspecified (Shoulder region)	28s	4804	CC	indel	-0.0006395	0.580514	0.0093302	0.523392	-0.0103562
M19.91 Arthrosis, unspecified (Shoulder region)	28s	4804	CCC	indel	-0.0016879	0.619344	0.00839182	0.183887	-0.0216452
M19.91 Arthrosis, unspecified (Shoulder region)	28s	4816	G	SNV	-0.0009795	0.605148	0.00873201	0.41484	-0.0132226
M19.91 Arthrosis, unspecified (Shoulder region)	28s	4912	T	SNV	0.00120834	0.593462	0.00901245	0.519434	0.0103945
M19.91 Arthrosis, unspecified (Shoulder region)	28s	4934	CC	indel	0.00083607	0.602168	0.00882003	0.770351	0.00480114
M19.91 Arthrosis, unspecified (Shoulder region)	28s	4957	GG	indel	-0.00068	0.577546	0.00940764	0.641768	-0.0076138
M19.91 Arthrosis, unspecified (Shoulder region)	28s	4957	-	indel	-0.0009039	0.586157	0.0091906	0.566138	-0.009298
M23.33 Other meniscus derangements (Medial collateral ligament or Other and unspecified medial meniscus)	28s	59	A	SNV	-0.000367	0.657555	0.0118901	0.800442	-0.0065838
M23.33 Other meniscus derangements (Medial collateral ligament or Other and unspecified medial meniscus)	28s	101	GG	indel	-0.0010956	0.628722	0.0129937	0.496663	-0.0177656
M23.33 Other meniscus derangements (Medial collateral ligament or Other and unspecified medial meniscus)	28s	105	G	SNV	-0.0002911	0.650287	0.0121703	0.732046	-0.0089466
M23.33 Other meniscus derangements (Medial collateral ligament or Other and unspecified medial meniscus)	28s	785	GT	indel	0.00059214	0.665316	0.0116009	0.621334	0.0126973
M23.33 Other meniscus derangements (Medial collateral ligament or Other and unspecified medial meniscus)	28s	847	-	indel	0.00065361	0.650204	0.0121667	0.632121	0.0123668
M23.33 Other meniscus derangements (Medial collateral ligament or Other and unspecified medial meniscus)	28s	847	GGCG	indel	-0.0001814	0.659936	0.0117997	0.830326	-0.0055483
M23.33 Other meniscus derangements (Medial collateral ligament or Other and unspecified medial meniscus)	28s	848	-	indel	0.00065361	0.650204	0.0121667	0.632121	0.0123668
M23.33 Other meniscus derangements (Medial collateral ligament or Other and unspecified medial meniscus)	28s	849	-	indel	0.00065361	0.650204	0.0121667	0.632121	0.0123668
M23.33 Other meniscus derangements (Medial collateral ligament or Other and unspecified medial meniscus)	28s	850	-	indel	0.00158569	0.652416	0.0120781	0.290175	0.0271312
M23.33 Other meniscus derangements (Medial collateral ligament or Other and unspecified medial meniscus)	28s	851	-	indel	0.00158569	0.652416	0.0120781	0.290175	0.0271312
M23.33 Other meniscus derangements (Medial collateral ligament or Other and unspecified medial meniscus)	28s	852	-	indel	0.00158569	0.652416	0.0120781	0.290175	0.0271312
M23.33 Other meniscus derangements (Medial collateral ligament or Other and unspecified medial meniscus)	28s	882	G	SNV	0.00015371	0.66296	0.0116875	0.797123	0.006631
M23.33 Other meniscus derangements (Medial collateral ligament or Other and unspecified medial meniscus)	28s	2110	-	indel	-6.74e-05	0.64854	0.0122271	0.525946	-0.0167655
M23.33 Other meniscus derangements (Medial collateral ligament or Other and unspecified medial meniscus)	28s	2176	GTG	indel	0.00210122	0.686831	0.0108269	0.493561	0.0181962
M23.33 Other meniscus derangements (Medial collateral ligament or Other and unspecified medial meniscus)	28s	2187	TT	indel	-0.0030307	0.64819	0.0122364	0.138118	-0.0392048
M23.33 Other meniscus derangements (Medial collateral ligament or Other and unspecified medial meniscus)	28s	2194	CC	indel	-0.0014512	0.67604	0.0112088	0.336967	-0.0249412
M23.33 Other meniscus derangements (Medial collateral ligament or Other and unspecified medial meniscus)	28s	2964	CC	indel	-0.0008725	0.662094	0.0117193	0.664482	0.0111138
M23.33 Other meniscus derangements (Medial collateral ligament or Other and unspecified medial meniscus)	28s	3039	G	SNV	-0.0011776	0.659657	0.0118092	0.723064	-0.0091825
M23.33 Other meniscus derangements (Medial collateral ligament or Other and unspecified medial meniscus)	28s	3049	CTC	indel	0.00100479	0.651159	0.0121284	0.512884	0.0177894
M23.33 Other meniscus derangements (Medial collateral ligament or Other and unspecified medial meniscus)	28s	3125	GAG	indel	0.00078477	0.644371	0.0123863	0.52237	0.0177545
M23.33 Other meniscus derangements (Medial collateral ligament or Other and unspecified medial meniscus)	28s	3158	CC	indel	-0.0010284	0.67639	0.011203	0.63007	-0.0124745
M23.33 Other meniscus derangements (Medial collateral ligament or Other and unspecified medial meniscus)	28s	3216	GG	indel	0.00112522	0.635573	0.0127252	0.493735	0.0174928
M23.33 Other meniscus derangements (Medial collateral ligament or Other and unspecified medial meniscus)	28s	3328	-	indel	0.00160035	0.694647	0.0105459	0.438932	0.0200027
M23.33 Other meniscus derangements (Medial collateral ligament or Other and unspecified medial meniscus)	28s	3328	C	SNV	0.00062862	0.657096	0.0119054	0.713805	0.00954164
M23.33 Other meniscus derangements (Medial collateral ligament or Other and unspecified medial meniscus)	28s	3329	CC	indel	-0.0010203	0.661485	0.0117423	0.413197	-0.0213031
M23.33 Other meniscus derangements (Medial collateral ligament or Other and unspecified medial meniscus)	28s	3335	-	indel	7.80201e-05	0.661826	0.0117453	0.992247	-0.0002523
M23.33 Other meniscus derangements (Medial collateral ligament or Other and unspecified medial meniscus)	28s	3336	-	indel	0.00033547	0.666029	0.0115913	0.92315	0.00250418
M23.33 Other meniscus derangements (Medial collateral ligament or Other and unspecified medial meniscus)	28s	3337	-	indel	0.0003047	0.675023	0.0112654	0.779149	0.00739053
M23.33 Other meniscus derangements (Medial collateral ligament or Other and unspecified medial meniscus)	28s	3348	G	SNV	0.00056069	0.645066	0.0123568	0.434564	0.0214889
M23.33 Other meniscus derangements (Medial collateral ligament or Other and unspecified medial meniscus)	28s	3391	-	indel	1.56667e-05	0.67091	0.0113971	0.605887	0.0133837
M23.33 Other meniscus derangements (Medial collateral ligament or Other and unspecified medial meniscus)	28s	3392	-	indel	1.56667e-05	0.67091	0.0113971	0.605887	0.0133837
M23.33 Other meniscus derangements (Medial collateral ligament or Other and unspecified medial meniscus)	28s	3393	-	indel	1.56667e-05	0.67091	0.0113971	0.605887	0.0133837
M23.33 Other meniscus derangements (Medial collateral ligament or Other and unspecified medial meniscus)	28s	3473	-	indel	0.00103132	0.678308	0.0111368	0.649172	0.0117955
M23.33 Other meniscus derangements (Medial collateral ligament or Other and unspecified medial meniscus)	28s	3490	A	SNV	-1.57e-05	0.67091	0.0113971	0.605887	-0.0133837
M23.33 Other meniscus derangements (Medial collateral ligament or Other and unspecified medial meniscus)	28s	3492	-	indel	1.94589e-05	0.653521	0.012048	0.783584	-0.0071784
M23.33 Other meniscus derangements (Medial collateral ligament or Other and unspecified medial meniscus)	28s	3493	-	indel	1.94589e-05	0.653521	0.012048	0.783584	-0.0071784
M23.33 Other meniscus derangements (Medial collateral ligament or Other and unspecified medial meniscus)	28s	3494	-	indel	1.94589e-05	0.653521	0.012048	0.783584	-0.0071784
M23.33 Other meniscus derangements (Medial collateral ligament or Other and unspecified medial meniscus)	28s	3495	-	indel	0.00033547	0.666029	0.0115913	0.92315	0.00250418
M23.33 Other meniscus derangements (Medial collateral ligament or Other and unspecified medial meniscus)	28s	3496	-	indel	0.00033547	0.666029	0.0115913	0.92315	0.00250418
M23.33 Other meniscus derangements (Medial collateral ligament or Other and unspecified medial meniscus)	28s	3497	-	indel	0.00033547	0.666029	0.0115913	0.92315	0.00250418
M23.33 Other meniscus derangements (Medial collateral ligament or Other and unspecified medial meniscus)	28s	3512	A	SNV	0.00019043	0.656581	0.0119313	0.837396	0.00542642
M23.33 Other meniscus derangements (Medial collateral ligament or Other and unspecified medial meniscus)	28s	3513	GCAG	indel	-8.37e-05	0.661179	0.0117535	0.90544	-0.0031166
M23.33 Other meniscus derangements (Medial collateral ligament or Other and unspecified medial meniscus)	28s	3513	GCGGCAG	indel	-0.0011376	0.656505	0.011928	0.604358	-0.0135935
M23.33 Other meniscus derangements (Medial collateral ligament or Other and unspecified medial meniscus)	28s	4766	-	indel	0.00169125	0.662992	0.0116848	0.370617	0.0229919
M23.33 Other meniscus derangements (Medial collateral ligament or Other and unspecified medial meniscus)	28s	4788	-	indel	0.00051251	0.661802	0.0117302	0.985629	-0.0004666
M23.33 Other meniscus derangements (Medial collateral ligament or Other and unspecified medial meniscus)	28s	4804	-	indel	-0.0005973	0.669121	0.0114776	0.860549	-0.0045834
M23.33 Other meniscus derangements (Medial collateral ligament or Other and unspecified medial meniscus)	28s	4804	CC	indel	0.00044859	0.661998	0.0117248	0.988515	0.0003722
M23.33 Other meniscus derangements (Medial collateral ligament or Other and unspecified medial meniscus)	28s	4804	CCC	indel	-0.0005681	0.672414	0.0113462	0.681103	-0.0106708
M23.33 Other meniscus derangements (Medial collateral ligament or Other and unspecified medial meniscus)	28s	4816	G	SNV	-0.0004662	0.66648	0.0115626	0.835233	-0.0053797
M23.33 Other meniscus derangements (Medial collateral ligament or Other and unspecified medial meniscus)	28s	4912	T	SNV	0.00164906	0.668205	0.011494	0.468683	0.0186147
M23.33 Other meniscus derangements (Medial collateral ligament or Other and unspecified medial meniscus)	28s	4934	CC	indel	0.00080057	0.695986	0.0105044	0.500583	0.017647
M23.33 Other meniscus derangements (Medial collateral ligament or Other and unspecified medial meniscus)	28s	4957	GG	indel	-0.0007947	0.664509	0.0116372	0.917476	0.00269025
M23.33 Other meniscus derangements (Medial collateral ligament or Other and unspecified medial meniscus)	28s	4957	-	indel	0.00105132	0.662425	0.0117075	0.865114	0.00433219
R25.2 Cramp and spasm	28s	59	A	SNV	0.00284912	0.47735	0.0257069	0.0643251	0.0639934
R25.2 Cramp and spasm	28s	101	GG	indel	-0.0023655	0.397772	0.0306151	0.163322	-0.0485863
R25.2 Cramp and spasm	28s	105	G	SNV	-0.0017077	0.416772	0.0293773	0.219059	-0.0430033
R25.2 Cramp and spasm	28s	785	GT	indel	0.00230454	0.460573	0.0266799	0.0881284	0.0569868
R25.2 Cramp and spasm	28s	847	-	indel	0.00176226	0.430291	0.0285238	0.291778	0.0361723
R25.2 Cramp and spasm	28s	847	GGCG	indel	-0.0014867	0.446778	0.0275036	0.546726	-0.0211336
R25.2 Cramp and spasm	28s	848	-	indel	0.00176226	0.430291	0.0285238	0.291778	0.0361723
R25.2 Cramp and spasm	28s	849	-	indel	0.00176226	0.430291	0.0285238	0.291778	0.0361723
R25.2 Cramp and spasm	28s	850	-	indel	0.00234737	0.441679	0.0278136	0.201208	0.0434805
R25.2 Cramp and spasm	28s	851	-	indel	0.00234737	0.441679	0.0278136	0.201208	0.0434805
R25.2 Cramp and spasm	28s	852	-	indel	0.00234737	0.441679	0.0278136	0.201208	0.0434805
R25.2 Cramp and spasm	28s	882	G	SNV	0.00218963	0.457036	0.0268892	0.106852	0.054007
R25.2 Cramp and spasm	28s	2110	-	indel	-0.0002107	0.452289	0.0271837	0.945359	0.00240088
R25.2 Cramp and spasm	28s	2176	GTG	indel	-0.0005252	0.439837	0.0279517	0.67752	-0.0147868
R25.2 Cramp and spasm	28s	2187	TT	indel	0.0002594	0.453871	0.0270804	0.724505	0.0124369
R25.2 Cramp and spasm	28s	2194	CC	indel	6.53137e-05	0.448963	0.0273785	0.867774	0.00572296
R25.2 Cramp and spasm	28s	2964	CC	indel	0.00132676	0.450984	0.0272511	0.93069	0.00299026
R25.2 Cramp and spasm	28s	3039	G	SNV	0.00047506	0.452865	0.0271418	0.651355	0.0155723
R25.2 Cramp and spasm	28s	3049	CTC	indel	0.00220498	0.434177	0.0282803	0.178362	0.0481432
R25.2 Cramp and spasm	28s	3125	GAG	indel	0.00258843	0.424248	0.0288989	0.200518	0.0464722
R25.2 Cramp and spasm	28s	3158	CC	indel	-0.000325	0.449103	0.027386	0.926989	0.00317914
R25.2 Cramp and spasm	28s	3216	GG	indel	0.00158411	0.421626	0.0290853	0.330445	0.0327891
R25.2 Cramp and spasm	28s	3328	-	indel	0.00090676	0.46209	0.0266317	0.759691	0.0105694
R25.2 Cramp and spasm	28s	3328	C	SNV	-0.0006334	0.457083	0.0268934	0.556392	-0.0204897
R25.2 Cramp and spasm	28s	3329	CC	indel	-0.000622	0.451086	0.0272458	0.696191	-0.0135362
R25.2 Cramp and spasm	28s	3335	-	indel	0.0002758	0.444818	0.0276584	0.826585	-0.0076058
R25.2 Cramp and spasm	28s	3336	-	indel	0.00012117	0.443687	0.0277295	0.803833	-0.0086287
R25.2 Cramp and spasm	28s	3337	-	indel	-0.000338	0.437258	0.0281312	0.684743	-0.0142761
R25.2 Cramp and spasm	28s	3348	G	SNV	0.00219119	0.434082	0.0282851	0.307064	0.0369689
R25.2 Cramp and spasm	28s	3391	-	indel	-0.0010433	0.442347	0.0277833	0.525679	-0.0216485
R25.2 Cramp and spasm	28s	3392	-	indel	-0.0010433	0.442347	0.0277833	0.525679	-0.0216485
R25.2 Cramp and spasm	28s	3393	-	indel	-0.0010433	0.442347	0.0277833	0.525679	-0.0216485
R25.2 Cramp and spasm	28s	3473	-	indel	-0.0001305	0.447633	0.027484	0.894344	-0.004613
R25.2 Cramp and spasm	28s	3490	A	SNV	0.00104331	0.442347	0.0277833	0.525679	0.0216485
R25.2 Cramp and spasm	28s	3492	-	indel	-0.0013057	0.430462	0.0285252	0.398809	-0.0294181
R25.2 Cramp and spasm	28s	3493	-	indel	-0.0013057	0.430462	0.0285252	0.398809	-0.0294181
R25.2 Cramp and spasm	28s	3494	-	indel	-0.0013057	0.430462	0.0285252	0.398809	-0.0294181
R25.2 Cramp and spasm	28s	3495	-	indel	0.00012117	0.443687	0.0277295	0.803833	-0.0086287
R25.2 Cramp and spasm	28s	3496	-	indel	0.00012117	0.443687	0.0277295	0.803833	-0.0086287
R25.2 Cramp and spasm	28s	3497	-	indel	0.00012117	0.443687	0.0277295	0.803833	-0.0086287
R25.2 Cramp and spasm	28s	3512	A	SNV	0.00204102	0.422341	0.0290203	0.155471	0.0494993
R25.2 Cramp and spasm	28s	3513	GCAG	indel	-0.0021231	0.44639	0.0275276	0.202709	-0.0442731
R25.2 Cramp and spasm	28s	3513	GCGGCAG	indel	-0.0023286	0.445175	0.0276059	0.502245	-0.0236923
R25.2 Cramp and spasm	28s	4766	-	indel	-0.0017557	0.449703	0.0273317	0.505086	-0.023228
R25.2 Cramp and spasm	28s	4788	-	indel	-0.0020545	0.451668	0.027214	0.458718	-0.0258405
R25.2 Cramp and spasm	28s	4804	-	indel	-0.0003809	0.443783	0.02772	0.803334	0.00864636
R25.2 Cramp and spasm	28s	4804	CC	indel	0.00074047	0.4565	0.0269284	0.61339	0.0173243
R25.2 Cramp and spasm	28s	4804	CCC	indel	-0.0004384	0.458182	0.0268374	0.744683	-0.0112818
R25.2 Cramp and spasm	28s	4816	G	SNV	0.00123207	0.432619	0.0283828	0.28676	0.0363656
R25.2 Cramp and spasm	28s	4912	T	SNV	-0.001602	0.445858	0.0275648	0.499013	-0.0235281
R25.2 Cramp and spasm	28s	4934	CC	indel	-0.000959	0.425544	0.0288622	0.500436	-0.0238639
R25.2 Cramp and spasm	28s	4957	GG	indel	0.00066654	0.450076	0.0273211	0.95596	-0.0019164
R25.2 Cramp and spasm	28s	4957	-	indel	-0.00067	0.452193	0.0271804	0.701227	0.0129483
H53.1 Subjective visual disturbances	28s	59	A	SNV	-0.0001032	0.369703	0.0323999	0.760803	-0.0107561
H53.1 Subjective visual disturbances	28s	101	GG	indel	0.00050739	0.390035	0.0311238	0.686992	0.0142826
H53.1 Subjective visual disturbances	28s	105	G	SNV	-0.0003908	0.369649	0.0324307	0.865457	-0.005988
H53.1 Subjective visual disturbances	28s	785	GT	indel	8.46701e-06	0.373897	0.0321115	0.9132	0.0038367
H53.1 Subjective visual disturbances	28s	847	-	indel	0.00015926	0.364308	0.032779	0.628357	0.0169845
H53.1 Subjective visual disturbances	28s	847	GGCG	indel	0.00069229	0.375106	0.0320333	0.81634	0.00807449
H53.1 Subjective visual disturbances	28s	848	-	indel	0.00015926	0.364308	0.032779	0.628357	0.0169845
H53.1 Subjective visual disturbances	28s	849	-	indel	0.00015926	0.364308	0.032779	0.628357	0.0169845
H53.1 Subjective visual disturbances	28s	850	-	indel	0.00026469	0.370243	0.0323591	0.678953	0.0145061
H53.1 Subjective visual disturbances	28s	851	-	indel	0.00026469	0.370243	0.0323591	0.678953	0.0145061
H53.1 Subjective visual disturbances	28s	852	-	indel	0.00026469	0.370243	0.0323591	0.678953	0.0145061
H53.1 Subjective visual disturbances	28s	882	G	SNV	-0.0003608	0.373351	0.0321474	0.971722	-0.0012508
H53.1 Subjective visual disturbances	28s	2110	-	indel	-0.0003782	0.372952	0.0321857	0.964343	-0.0016014
H53.1 Subjective visual disturbances	28s	2176	GTG	indel	-0.0018204	0.349689	0.0337882	0.305063	-0.0372552
H53.1 Subjective visual disturbances	28s	2187	TT	indel	0.00063291	0.374654	0.0320645	0.901458	0.0044451
H53.1 Subjective visual disturbances	28s	2194	CC	indel	0.00155566	0.366462	0.0326163	0.467821	0.0252441
H53.1 Subjective visual disturbances	28s	2964	CC	indel	-0.0011592	0.372306	0.0322172	0.519938	-0.022942
H53.1 Subjective visual disturbances	28s	3039	G	SNV	-0.0001118	0.373288	0.0321514	0.961477	-0.0016952
H53.1 Subjective visual disturbances	28s	3049	CTC	indel	-0.0016849	0.387438	0.0312182	0.289447	-0.0396467
H53.1 Subjective visual disturbances	28s	3125	GAG	indel	-0.0023713	0.396908	0.0306212	0.279232	-0.0415429
H53.1 Subjective visual disturbances	28s	3158	CC	indel	-0.0002221	0.374188	0.0321202	0.988862	-0.0004932
H53.1 Subjective visual disturbances	28s	3216	GG	indel	-0.0004767	0.392017	0.030966	0.570803	-0.0204537
H53.1 Subjective visual disturbances	28s	3328	-	indel	0.00018015	0.372377	0.0322678	0.952701	-0.0020945
H53.1 Subjective visual disturbances	28s	3328	C	SNV	-0.0004388	0.37459	0.0320693	0.902609	-0.0043323
H53.1 Subjective visual disturbances	28s	3329	CC	indel	0.00053992	0.373257	0.0321528	0.727032	0.0123343
H53.1 Subjective visual disturbances	28s	3335	-	indel	0.00055947	0.379893	0.0317574	0.844421	0.00692348
H53.1 Subjective visual disturbances	28s	3336	-	indel	0.00072559	0.380555	0.031718	0.836118	0.00730151
H53.1 Subjective visual disturbances	28s	3337	-	indel	-1.5e-05	0.376332	0.0320116	0.954613	0.00203696
H53.1 Subjective visual disturbances	28s	3348	G	SNV	-0.0022104	0.390508	0.0310272	0.298575	-0.0396048
H53.1 Subjective visual disturbances	28s	3391	-	indel	0.00026887	0.376489	0.0319474	0.839752	0.00710305
H53.1 Subjective visual disturbances	28s	3392	-	indel	0.00026887	0.376489	0.0319474	0.839752	0.00710305
H53.1 Subjective visual disturbances	28s	3393	-	indel	0.00026887	0.376489	0.0319474	0.839752	0.00710305
H53.1 Subjective visual disturbances	28s	3473	-	indel	0.00116814	0.387308	0.031263	0.632599	0.0168339
H53.1 Subjective visual disturbances	28s	3490	A	SNV	-0.0002689	0.376489	0.0319474	0.839752	-0.0071031
H53.1 Subjective visual disturbances	28s	3492	-	indel	0.00073758	0.387755	0.0312222	0.56889	0.0201796
H53.1 Subjective visual disturbances	28s	3493	-	indel	0.00073758	0.387755	0.0312222	0.56889	0.0201796
H53.1 Subjective visual disturbances	28s	3494	-	indel	0.00073758	0.387755	0.0312222	0.56889	0.0201796
H53.1 Subjective visual disturbances	28s	3495	-	indel	0.00072559	0.380555	0.031718	0.836118	0.00730151
H53.1 Subjective visual disturbances	28s	3496	-	indel	0.00072559	0.380555	0.031718	0.836118	0.00730151
H53.1 Subjective visual disturbances	28s	3497	-	indel	0.00072559	0.380555	0.031718	0.836118	0.00730151
H53.1 Subjective visual disturbances	28s	3512	A	SNV	-0.0011329	0.395887	0.030683	0.278711	-0.0391296
H53.1 Subjective visual disturbances	28s	3513	GCAG	indel	0.00120303	0.375836	0.0319822	0.480186	0.0251202
H53.1 Subjective visual disturbances	28s	3513	GCGGCAG	indel	0.00115235	0.383013	0.0314995	0.197605	0.0428885
H53.1 Subjective visual disturbances	28s	4766	-	indel	-0.0033262	0.368684	0.0324734	0.0608812	-0.0676028
H53.1 Subjective visual disturbances	28s	4788	-	indel	-0.0025445	0.373761	0.0321287	0.171169	-0.048981
H53.1 Subjective visual disturbances	28s	4804	-	indel	-0.0021867	0.416475	0.0294093	0.154605	-0.0508012
H53.1 Subjective visual disturbances	28s	4804	CC	indel	0.00149404	0.385778	0.0313381	0.205748	0.0436776
H53.1 Subjective visual disturbances	28s	4804	CCC	indel	0.00141431	0.347523	0.0339353	0.133221	0.0514692
H53.1 Subjective visual disturbances	28s	4816	G	SNV	-0.0008008	0.372318	0.0322342	0.937963	0.00273513
H53.1 Subjective visual disturbances	28s	4912	T	SNV	-0.0021688	0.365499	0.0326863	0.26762	-0.0394826
H53.1 Subjective visual disturbances	28s	4934	CC	indel	-0.000236	0.369333	0.0324903	0.886536	-0.0050955
H53.1 Subjective visual disturbances	28s	4957	GG	indel	0.00218906	0.405646	0.0300638	0.10481	0.054835
H53.1 Subjective visual disturbances	28s	4957	-	indel	-0.0003804	0.373454	0.0321404	0.987694	0.00053997
Z40.0 Prophylactic surgery for risk-factors related to malignant neoplasms	28s	59	A	SNV	-0.0018586	0.987491	0.00058772	0.594007	-0.0190717
Z40.0 Prophylactic surgery for risk-factors related to malignant neoplasms	28s	101	GG	indel	0.00250093	0.945075	-0.0025896	0.291536	0.0378784
Z40.0 Prophylactic surgery for risk-factors related to malignant neoplasms	28s	105	G	SNV	0.00122181	0.991984	-0.0003769	0.785263	0.00969647
Z40.0 Prophylactic surgery for risk-factors related to malignant neoplasms	28s	785	GT	indel	0.00172458	0.999712	-1.35e-05	0.717809	0.0126003
Z40.0 Prophylactic surgery for risk-factors related to malignant neoplasms	28s	847	-	indel	0.00123323	0.99013	0.00046386	0.771672	0.0102076
Z40.0 Prophylactic surgery for risk-factors related to malignant neoplasms	28s	847	GGCG	indel	0.00070769	0.99995	-2.36e-06	0.903933	0.00423923
Z40.0 Prophylactic surgery for risk-factors related to malignant neoplasms	28s	848	-	indel	0.00123323	0.99013	0.00046386	0.771672	0.0102076
Z40.0 Prophylactic surgery for risk-factors related to malignant neoplasms	28s	849	-	indel	0.00123323	0.99013	0.00046386	0.771672	0.0102076
Z40.0 Prophylactic surgery for risk-factors related to malignant neoplasms	28s	850	-	indel	0.00132036	0.997716	0.00010727	0.959158	0.00180115
Z40.0 Prophylactic surgery for risk-factors related to malignant neoplasms	28s	851	-	indel	0.00132036	0.997716	0.00010727	0.959158	0.00180115
Z40.0 Prophylactic surgery for risk-factors related to malignant neoplasms	28s	852	-	indel	0.00132036	0.997716	0.00010727	0.959158	0.00180115
Z40.0 Prophylactic surgery for risk-factors related to malignant neoplasms	28s	882	G	SNV	0.00184691	0.999586	1.94508e-05	0.675531	0.0145709
Z40.0 Prophylactic surgery for risk-factors related to malignant neoplasms	28s	2110	-	indel	0.00340309	0.98012	-0.0009344	0.341245	0.0339186
Z40.0 Prophylactic surgery for risk-factors related to malignant neoplasms	28s	2176	GTG	indel	0.00384308	0.953838	-0.0021732	0.196903	0.0467094
Z40.0 Prophylactic surgery for risk-factors related to malignant neoplasms	28s	2187	TT	indel	-0.0029543	0.987448	0.00058962	0.377703	-0.0318844
Z40.0 Prophylactic surgery for risk-factors related to malignant neoplasms	28s	2194	CC	indel	-0.0005238	0.999817	-8.61e-06	0.902957	-0.0043276
Z40.0 Prophylactic surgery for risk-factors related to malignant neoplasms	28s	2964	CC	indel	0.00108428	0.996653	0.00015721	0.426252	0.0271853
Z40.0 Prophylactic surgery for risk-factors related to malignant neoplasms	28s	3039	G	SNV	0.00010803	0.999512	2.2928e-05	0.652236	0.0160716
Z40.0 Prophylactic surgery for risk-factors related to malignant neoplasms	28s	3049	CTC	indel	-0.0027278	0.981345	-0.0008765	0.244909	-0.0443942
Z40.0 Prophylactic surgery for risk-factors related to malignant neoplasms	28s	3125	GAG	indel	-0.0028578	0.960572	-0.0018545	0.175141	-0.0537363
Z40.0 Prophylactic surgery for risk-factors related to malignant neoplasms	28s	3158	CC	indel	-0.0024096	0.968084	-0.0015012	0.359965	-0.0323757
Z40.0 Prophylactic surgery for risk-factors related to malignant neoplasms	28s	3216	GG	indel	0.00248785	0.937483	0.00294261	0.160116	0.04761
Z40.0 Prophylactic surgery for risk-factors related to malignant neoplasms	28s	3328	-	indel	0.00242546	0.955104	-0.0021145	0.35321	0.0328437
Z40.0 Prophylactic surgery for risk-factors related to malignant neoplasms	28s	3328	C	SNV	0.00218932	0.986153	0.00065026	0.313288	0.0358337
Z40.0 Prophylactic surgery for risk-factors related to malignant neoplasms	28s	3329	CC	indel	-0.0046716	0.996863	-0.0001473	0.0286743	-0.0778856
Z40.0 Prophylactic surgery for risk-factors related to malignant neoplasms	28s	3335	-	indel	0.00255789	0.949403	-0.0023822	0.239872	0.0413991
Z40.0 Prophylactic surgery for risk-factors related to malignant neoplasms	28s	3336	-	indel	0.00182612	0.969983	-0.0014128	0.49633	0.0240818
Z40.0 Prophylactic surgery for risk-factors related to malignant neoplasms	28s	3337	-	indel	0.00254267	0.952454	-0.0022397	0.329357	0.0350546
Z40.0 Prophylactic surgery for risk-factors related to malignant neoplasms	28s	3348	G	SNV	-0.0027753	0.967902	-0.0015091	0.133098	-0.0593052
Z40.0 Prophylactic surgery for risk-factors related to malignant neoplasms	28s	3391	-	indel	-0.0012944	0.974771	0.0011858	0.307938	-0.0358324
Z40.0 Prophylactic surgery for risk-factors related to malignant neoplasms	28s	3392	-	indel	-0.0012944	0.974771	0.0011858	0.307938	-0.0358324
Z40.0 Prophylactic surgery for risk-factors related to malignant neoplasms	28s	3393	-	indel	-0.0012944	0.974771	0.0011858	0.307938	-0.0358324
Z40.0 Prophylactic surgery for risk-factors related to malignant neoplasms	28s	3473	-	indel	0.00221119	0.973131	-0.0012643	0.500831	0.0238617
Z40.0 Prophylactic surgery for risk-factors related to malignant neoplasms	28s	3490	A	SNV	0.00129441	0.974771	0.0011858	0.307938	0.0358324
Z40.0 Prophylactic surgery for risk-factors related to malignant neoplasms	28s	3492	-	indel	0.00045834	0.986843	0.00061869	0.761945	-0.0108938
Z40.0 Prophylactic surgery for risk-factors related to malignant neoplasms	28s	3493	-	indel	0.00045834	0.986843	0.00061869	0.761945	-0.0108938
Z40.0 Prophylactic surgery for risk-factors related to malignant neoplasms	28s	3494	-	indel	0.00045834	0.986843	0.00061869	0.761945	-0.0108938
Z40.0 Prophylactic surgery for risk-factors related to malignant neoplasms	28s	3495	-	indel	0.00182612	0.969983	-0.0014128	0.49633	0.0240818
Z40.0 Prophylactic surgery for risk-factors related to malignant neoplasms	28s	3496	-	indel	0.00182612	0.969983	-0.0014128	0.49633	0.0240818
Z40.0 Prophylactic surgery for risk-factors related to malignant neoplasms	28s	3497	-	indel	0.00182612	0.969983	-0.0014128	0.49633	0.0240818
Z40.0 Prophylactic surgery for risk-factors related to malignant neoplasms	28s	3512	A	SNV	-0.0014821	0.984294	-0.0007384	0.561278	-0.0211652
Z40.0 Prophylactic surgery for risk-factors related to malignant neoplasms	28s	3513	GCAG	indel	0.00125427	0.99977	1.07888e-05	0.746123	0.0116553
Z40.0 Prophylactic surgery for risk-factors related to malignant neoplasms	28s	3513	GCGGCAG	indel	-0.0007243	0.997024	0.00013982	0.914116	-0.0038183
Z40.0 Prophylactic surgery for risk-factors related to malignant neoplasms	28s	4766	-	indel	0.00033321	0.999647	1.65894e-05	0.747045	0.0114116
Z40.0 Prophylactic surgery for risk-factors related to malignant neoplasms	28s	4788	-	indel	0.00069832	0.998539	6.86053e-05	0.716016	0.0128643
Z40.0 Prophylactic surgery for risk-factors related to malignant neoplasms	28s	4804	-	indel	0.00087139	0.979419	0.0009677	0.637724	0.0167979
Z40.0 Prophylactic surgery for risk-factors related to malignant neoplasms	28s	4804	CC	indel	-0.0010092	0.992962	0.00033057	0.637441	-0.0169381
Z40.0 Prophylactic surgery for risk-factors related to malignant neoplasms	28s	4804	CCC	indel	0.00129475	0.989817	0.00047853	0.737112	0.0118176
Z40.0 Prophylactic surgery for risk-factors related to malignant neoplasms	28s	4816	G	SNV	0.00193291	0.978823	0.00099548	0.474693	0.0252513
Z40.0 Prophylactic surgery for risk-factors related to malignant neoplasms	28s	4912	T	SNV	0.00061594	0.996648	-0.0001574	0.671179	0.0149841
Z40.0 Prophylactic surgery for risk-factors related to malignant neoplasms	28s	4934	CC	indel	-0.0022171	0.945031	0.00258854	0.329676	-0.0358052
Z40.0 Prophylactic surgery for risk-factors related to malignant neoplasms	28s	4957	GG	indel	-0.0019136	0.971657	0.00133188	0.329213	-0.0358848
Z40.0 Prophylactic surgery for risk-factors related to malignant neoplasms	28s	4957	-	indel	0.00074447	0.998361	7.69896e-05	0.922268	0.00345736
L98.8 Other specified disorders of skin and subcutaneous tissue	28s	59	A	SNV	-0.0006164	0.910548	0.00281295	0.923592	0.0022985
L98.8 Other specified disorders of skin and subcutaneous tissue	28s	101	GG	indel	-0.0006096	0.879246	0.00381042	0.575302	-0.0134878
L98.8 Other specified disorders of skin and subcutaneous tissue	28s	105	G	SNV	-0.000875	0.872903	0.00400749	0.331623	-0.0233848
L98.8 Other specified disorders of skin and subcutaneous tissue	28s	785	GT	indel	-0.0031735	0.888737	0.00350197	0.0150186	-0.0597854
L98.8 Other specified disorders of skin and subcutaneous tissue	28s	847	-	indel	-0.0022932	0.956406	0.00136934	0.0623172	-0.0447161
L98.8 Other specified disorders of skin and subcutaneous tissue	28s	847	GGCG	indel	0.00194523	0.920005	0.00251423	0.208327	0.0291161
L98.8 Other specified disorders of skin and subcutaneous tissue	28s	848	-	indel	-0.0022932	0.956406	0.00136934	0.0623172	-0.0447161
L98.8 Other specified disorders of skin and subcutaneous tissue	28s	849	-	indel	-0.0022932	0.956406	0.00136934	0.0623172	-0.0447161
L98.8 Other specified disorders of skin and subcutaneous tissue	28s	850	-	indel	-0.0023253	0.924417	0.0023751	0.0773955	-0.0426149
L98.8 Other specified disorders of skin and subcutaneous tissue	28s	851	-	indel	-0.0023253	0.924417	0.0023751	0.0773955	-0.0426149
L98.8 Other specified disorders of skin and subcutaneous tissue	28s	852	-	indel	-0.0023253	0.924417	0.0023751	0.0773955	-0.0426149
L98.8 Other specified disorders of skin and subcutaneous tissue	28s	882	G	SNV	-0.003075	0.895726	0.0032807	0.0193471	-0.0573245
L98.8 Other specified disorders of skin and subcutaneous tissue	28s	2110	-	indel	-0.0012094	0.870931	0.0040681	0.112531	-0.0386468
L98.8 Other specified disorders of skin and subcutaneous tissue	28s	2176	GTG	indel	0.00156147	0.909527	0.00284784	0.985684	0.00043862
L98.8 Other specified disorders of skin and subcutaneous tissue	28s	2187	TT	indel	-0.0009939	0.912637	0.00274639	0.694166	0.00955922
L98.8 Other specified disorders of skin and subcutaneous tissue	28s	2194	CC	indel	0.00295074	0.878978	0.00381141	0.0599681	0.0442999
L98.8 Other specified disorders of skin and subcutaneous tissue	28s	2964	CC	indel	0.0007819	0.908849	0.00286579	0.723516	0.00832188
L98.8 Other specified disorders of skin and subcutaneous tissue	28s	3039	G	SNV	0.00205338	0.913708	0.00271307	0.196309	0.0306858
L98.8 Other specified disorders of skin and subcutaneous tissue	28s	3049	CTC	indel	-0.0036033	0.941068	0.00185083	0.0945747	-0.0427325
L98.8 Other specified disorders of skin and subcutaneous tissue	28s	3125	GAG	indel	-0.0027877	0.953815	0.00145104	0.157973	-0.0371448
L98.8 Other specified disorders of skin and subcutaneous tissue	28s	3158	CC	indel	-0.0001782	0.896048	0.00327321	0.704608	0.00908936
L98.8 Other specified disorders of skin and subcutaneous tissue	28s	3216	GG	indel	0.00051474	0.922307	0.00244489	0.754084	-0.0074939
L98.8 Other specified disorders of skin and subcutaneous tissue	28s	3328	-	indel	0.00093583	0.915979	0.00264531	0.877967	0.00366889
L98.8 Other specified disorders of skin and subcutaneous tissue	28s	3328	C	SNV	-0.0003201	0.917968	0.00257871	0.425322	-0.0191502
L98.8 Other specified disorders of skin and subcutaneous tissue	28s	3329	CC	indel	0.00072891	0.90853	0.00287582	0.523843	0.0152491
L98.8 Other specified disorders of skin and subcutaneous tissue	28s	3335	-	indel	-0.0002639	0.884373	0.0036451	0.563747	-0.013836
L98.8 Other specified disorders of skin and subcutaneous tissue	28s	3336	-	indel	-0.00043	0.877071	0.00387737	0.469716	-0.0173575
L98.8 Other specified disorders of skin and subcutaneous tissue	28s	3337	-	indel	0.00050015	0.923262	0.00241595	0.772664	0.00700525
L98.8 Other specified disorders of skin and subcutaneous tissue	28s	3348	G	SNV	-0.0029523	0.948349	0.00162248	0.108946	-0.0419974
L98.8 Other specified disorders of skin and subcutaneous tissue	28s	3391	-	indel	-0.0004993	0.910335	0.00281971	0.936248	0.00190562
L98.8 Other specified disorders of skin and subcutaneous tissue	28s	3392	-	indel	-0.0004993	0.910335	0.00281971	0.936248	0.00190562
L98.8 Other specified disorders of skin and subcutaneous tissue	28s	3393	-	indel	-0.0004993	0.910335	0.00281971	0.936248	0.00190562
L98.8 Other specified disorders of skin and subcutaneous tissue	28s	3473	-	indel	-0.0001483	0.885279	0.00361566	0.552708	-0.014256
L98.8 Other specified disorders of skin and subcutaneous tissue	28s	3490	A	SNV	0.00049927	0.910335	0.00281971	0.936248	-0.0019056
L98.8 Other specified disorders of skin and subcutaneous tissue	28s	3492	-	indel	0.00073607	0.909622	0.00284417	0.98154	0.00055623
L98.8 Other specified disorders of skin and subcutaneous tissue	28s	3493	-	indel	0.00073607	0.909622	0.00284417	0.98154	0.00055623
L98.8 Other specified disorders of skin and subcutaneous tissue	28s	3494	-	indel	0.00073607	0.909622	0.00284417	0.98154	0.00055623
L98.8 Other specified disorders of skin and subcutaneous tissue	28s	3495	-	indel	-0.00043	0.877071	0.00387737	0.469716	-0.0173575
L98.8 Other specified disorders of skin and subcutaneous tissue	28s	3496	-	indel	-0.00043	0.877071	0.00387737	0.469716	-0.0173575
L98.8 Other specified disorders of skin and subcutaneous tissue	28s	3497	-	indel	-0.00043	0.877071	0.00387737	0.469716	-0.0173575
L98.8 Other specified disorders of skin and subcutaneous tissue	28s	3512	A	SNV	-0.0001364	0.899025	0.00317838	0.742579	0.00798015
L98.8 Other specified disorders of skin and subcutaneous tissue	28s	3513	GCAG	indel	0.00075546	0.909069	0.00285888	0.94731	0.00159276
L98.8 Other specified disorders of skin and subcutaneous tissue	28s	3513	GCGGCAG	indel	0.00085742	0.907265	0.00291614	0.904082	-0.0028672
L98.8 Other specified disorders of skin and subcutaneous tissue	28s	4766	-	indel	-0.0022883	0.903864	0.00302373	0.194103	-0.0313017
L98.8 Other specified disorders of skin and subcutaneous tissue	28s	4788	-	indel	-0.0031208	0.908511	0.00287713	0.0592338	-0.0457053
L98.8 Other specified disorders of skin and subcutaneous tissue	28s	4804	-	indel	-0.0005365	0.943128	0.00178864	0.40537	-0.0200367
L98.8 Other specified disorders of skin and subcutaneous tissue	28s	4804	CC	indel	0.00024843	0.913653	0.00271473	0.725723	0.00835043
L98.8 Other specified disorders of skin and subcutaneous tissue	28s	4804	CCC	indel	0.00053158	0.914125	0.00270085	0.843848	-0.0046972
L98.8 Other specified disorders of skin and subcutaneous tissue	28s	4816	G	SNV	0.00173128	0.892514	0.0033839	0.503621	0.0158376
L98.8 Other specified disorders of skin and subcutaneous tissue	28s	4912	T	SNV	-0.0030686	0.888821	0.00349994	0.0793911	-0.0423922
L98.8 Other specified disorders of skin and subcutaneous tissue	28s	4934	CC	indel	0.00126547	0.951999	0.00151024	0.399935	0.0203082
L98.8 Other specified disorders of skin and subcutaneous tissue	28s	4957	GG	indel	-0.0005819	0.908758	0.0028703	0.99975	-7.53e-06
L98.8 Other specified disorders of skin and subcutaneous tissue	28s	4957	-	indel	8.72642e-05	0.907595	0.00290526	0.766459	-0.0070844
F40.2 Specific (isolated) phobias	28s	59	A	SNV	0.00116577	0.0269802	-0.0562342	0.618157	0.0119891
F40.2 Specific (isolated) phobias	28s	101	GG	indel	-0.0008581	0.0298175	-0.0553289	0.729707	-0.0083443
F40.2 Specific (isolated) phobias	28s	105	G	SNV	-0.0010812	0.0287643	-0.0556271	0.801809	-0.006052
F40.2 Specific (isolated) phobias	28s	785	GT	indel	-0.0018722	0.0278368	-0.0559034	0.958524	-0.0012551
F40.2 Specific (isolated) phobias	28s	847	-	indel	-0.0017243	0.0262827	-0.0565065	0.485565	-0.0168053
F40.2 Specific (isolated) phobias	28s	847	GGCG	indel	-0.0020612	0.0277304	-0.0559448	0.931372	0.00205614
F40.2 Specific (isolated) phobias	28s	848	-	indel	-0.0017243	0.0262827	-0.0565065	0.485565	-0.0168053
F40.2 Specific (isolated) phobias	28s	849	-	indel	-0.0017243	0.0262827	-0.0565065	0.485565	-0.0168053
F40.2 Specific (isolated) phobias	28s	850	-	indel	-0.0017648	0.0273975	-0.0560649	0.639989	-0.0112991
F40.2 Specific (isolated) phobias	28s	851	-	indel	-0.0017648	0.0273975	-0.0560649	0.639989	-0.0112991
F40.2 Specific (isolated) phobias	28s	852	-	indel	-0.0017648	0.0273975	-0.0560649	0.639989	-0.0112991
F40.2 Specific (isolated) phobias	28s	882	G	SNV	-0.0016431	0.0277799	-0.0559226	0.963214	0.0011107
F40.2 Specific (isolated) phobias	28s	2110	-	indel	-0.0005233	0.0264435	-0.0564355	0.444546	0.0186167
F40.2 Specific (isolated) phobias	28s	2176	GTG	indel	-0.0018037	0.027078	-0.0562401	0.780981	0.00687246
F40.2 Specific (isolated) phobias	28s	2187	TT	indel	-0.0005273	0.0292665	-0.0554077	0.194657	-0.0318254
F40.2 Specific (isolated) phobias	28s	2194	CC	indel	0.00159372	0.02827	-0.0557556	0.730972	0.00817546
F40.2 Specific (isolated) phobias	28s	2964	CC	indel	6.31514e-05	0.0277993	-0.0559145	0.947446	-0.0015772
F40.2 Specific (isolated) phobias	28s	3039	G	SNV	0.00046465	0.0277997	-0.0559161	0.997043	8.85165e-05
F40.2 Specific (isolated) phobias	28s	3049	CTC	indel	0.0032144	0.0313041	-0.0547391	0.0395299	0.0511341
F40.2 Specific (isolated) phobias	28s	3125	GAG	indel	0.00095694	0.0301278	-0.0551448	0.431854	0.0201093
F40.2 Specific (isolated) phobias	28s	3158	CC	indel	-6.09e-05	0.0263668	-0.0564939	0.595127	-0.0127759
F40.2 Specific (isolated) phobias	28s	3216	GG	indel	0.00084298	0.0314845	-0.0547365	0.389128	0.0204881
F40.2 Specific (isolated) phobias	28s	3328	-	indel	-0.000164	0.0256607	-0.0568106	0.547517	0.0144346
F40.2 Specific (isolated) phobias	28s	3328	C	SNV	2.60333e-05	0.0280104	-0.0558442	0.860602	0.00423283
F40.2 Specific (isolated) phobias	28s	3329	CC	indel	-0.0023547	0.0273497	-0.056081	0.0509814	-0.0470934
F40.2 Specific (isolated) phobias	28s	3335	-	indel	-0.0002119	0.0266178	-0.056431	0.707908	0.00900169
F40.2 Specific (isolated) phobias	28s	3336	-	indel	0.00021663	0.0257082	-0.0567851	0.545344	0.0145308
F40.2 Specific (isolated) phobias	28s	3337	-	indel	-0.0003429	0.0267048	-0.0564313	0.750568	0.00775297
F40.2 Specific (isolated) phobias	28s	3348	G	SNV	0.00138417	0.0301157	-0.0551325	0.306945	0.0258606
F40.2 Specific (isolated) phobias	28s	3391	-	indel	-0.0017106	0.0296514	-0.0552893	0.284743	-0.0252625
F40.2 Specific (isolated) phobias	28s	3392	-	indel	-0.0017106	0.0296514	-0.0552893	0.284743	-0.0252625
F40.2 Specific (isolated) phobias	28s	3393	-	indel	-0.0017106	0.0296514	-0.0552893	0.284743	-0.0252625
F40.2 Specific (isolated) phobias	28s	3473	-	indel	-0.0001658	0.0265487	-0.0564475	0.679769	0.00993096
F40.2 Specific (isolated) phobias	28s	3490	A	SNV	0.00171065	0.0296514	-0.0552893	0.284743	0.0252625
F40.2 Specific (isolated) phobias	28s	3492	-	indel	-0.0004702	0.0288263	-0.0556052	0.780873	-0.0067137
F40.2 Specific (isolated) phobias	28s	3493	-	indel	-0.0004702	0.0288263	-0.0556052	0.780873	-0.0067137
F40.2 Specific (isolated) phobias	28s	3494	-	indel	-0.0004702	0.0288263	-0.0556052	0.780873	-0.0067137
F40.2 Specific (isolated) phobias	28s	3495	-	indel	0.00021663	0.0257082	-0.0567851	0.545344	0.0145308
F40.2 Specific (isolated) phobias	28s	3496	-	indel	0.00021663	0.0257082	-0.0567851	0.545344	0.0145308
F40.2 Specific (isolated) phobias	28s	3497	-	indel	0.00021663	0.0257082	-0.0567851	0.545344	0.0145308
F40.2 Specific (isolated) phobias	28s	3512	A	SNV	0.00206625	0.0310109	-0.0548501	0.245758	0.0282252
F40.2 Specific (isolated) phobias	28s	3513	GCAG	indel	-0.0018482	0.0284033	-0.0556999	0.212886	-0.030086
F40.2 Specific (isolated) phobias	28s	3513	GCGGCAG	indel	-0.0019148	0.0289827	-0.0555069	0.194728	-0.0323421
F40.2 Specific (isolated) phobias	28s	4766	-	indel	-0.0004271	0.027774	-0.0559228	0.907561	0.00277781
F40.2 Specific (isolated) phobias	28s	4788	-	indel	0.00026404	0.027855	-0.0558907	0.642778	0.011071
F40.2 Specific (isolated) phobias	28s	4804	-	indel	-0.0003127	0.0287107	-0.0556684	0.856282	0.00436074
F40.2 Specific (isolated) phobias	28s	4804	CC	indel	0.00065856	0.0276393	-0.0559822	0.879189	0.00362371
F40.2 Specific (isolated) phobias	28s	4804	CCC	indel	-0.0001656	0.0284213	-0.0557223	0.813184	0.00564052
F40.2 Specific (isolated) phobias	28s	4816	G	SNV	0.00020907	0.0289198	-0.0555469	0.629942	0.0115113
F40.2 Specific (isolated) phobias	28s	4912	T	SNV	-0.0004501	0.0279041	-0.0558819	0.913582	-0.0026028
F40.2 Specific (isolated) phobias	28s	4934	CC	indel	0.0016415	0.0284173	-0.0558179	0.954072	-0.001397
F40.2 Specific (isolated) phobias	28s	4957	GG	indel	0.00032386	0.0287882	-0.0555938	0.708558	-0.0090113
F40.2 Specific (isolated) phobias	28s	4957	-	indel	0.00062253	0.0276764	-0.0559622	0.704009	0.00895415
T39.1 4-Aminophenol derivatives	28s	59	A	SNV	0.00093939	0.581397	-0.0140201	0.303533	0.0247933
T39.1 4-Aminophenol derivatives	28s	101	GG	indel	-0.0011202	0.648512	-0.0116088	0.30566	-0.024807
T39.1 4-Aminophenol derivatives	28s	105	G	SNV	-0.0028262	0.669733	-0.0108475	0.0384303	-0.050356
T39.1 4-Aminophenol derivatives	28s	785	GT	indel	0.00095891	0.598806	-0.0133735	0.893495	-0.0032113
T39.1 4-Aminophenol derivatives	28s	847	-	indel	0.00029871	0.596244	-0.0134744	0.932625	-0.0020253
T39.1 4-Aminophenol derivatives	28s	847	GGCG	indel	0.0001305	0.598747	-0.0133762	0.938583	-0.0018453
T39.1 4-Aminophenol derivatives	28s	848	-	indel	0.00029871	0.596244	-0.0134744	0.932625	-0.0020253
T39.1 4-Aminophenol derivatives	28s	849	-	indel	0.00029871	0.596244	-0.0134744	0.932625	-0.0020253
T39.1 4-Aminophenol derivatives	28s	850	-	indel	0.00113836	0.598843	-0.0133725	0.924518	0.00226552
T39.1 4-Aminophenol derivatives	28s	851	-	indel	0.00113836	0.598843	-0.0133725	0.924518	0.00226552
T39.1 4-Aminophenol derivatives	28s	852	-	indel	0.00113836	0.598843	-0.0133725	0.924518	0.00226552
T39.1 4-Aminophenol derivatives	28s	882	G	SNV	0.00108838	0.598078	-0.0133998	0.980257	-0.0005924
T39.1 4-Aminophenol derivatives	28s	2110	-	indel	-0.0002643	0.615638	-0.0127648	0.349473	-0.0228821
T39.1 4-Aminophenol derivatives	28s	2176	GTG	indel	0.00015341	0.630018	-0.0122529	0.318825	-0.0246263
T39.1 4-Aminophenol derivatives	28s	2187	TT	indel	-0.0001727	0.590504	-0.0136795	0.472423	0.0175983
T39.1 4-Aminophenol derivatives	28s	2194	CC	indel	-0.0009956	0.597531	-0.0134221	0.968227	-0.0009558
T39.1 4-Aminophenol derivatives	28s	2964	CC	indel	0.00052508	0.59814	-0.0133973	0.743892	0.00773274
T39.1 4-Aminophenol derivatives	28s	3039	G	SNV	0.00012451	0.598185	-0.0133958	0.96037	-0.0011984
T39.1 4-Aminophenol derivatives	28s	3049	CTC	indel	0.00089136	0.60981	-0.0129749	0.408141	0.0208494
T39.1 4-Aminophenol derivatives	28s	3125	GAG	indel	0.00166254	0.628344	-0.0123102	0.233391	0.0305023
T39.1 4-Aminophenol derivatives	28s	3158	CC	indel	-0.0009882	0.588205	-0.0137742	0.71966	-0.0086376
T39.1 4-Aminophenol derivatives	28s	3216	GG	indel	0.00141198	0.594943	-0.0135341	0.92334	-0.0023151
T39.1 4-Aminophenol derivatives	28s	3328	-	indel	0.0013473	0.577409	-0.0141864	0.586455	0.0130703
T39.1 4-Aminophenol derivatives	28s	3328	C	SNV	0.00055053	0.597618	-0.0134184	0.971101	-0.0008742
T39.1 4-Aminophenol derivatives	28s	3329	CC	indel	0.00057775	0.597665	-0.0134145	0.673783	0.0101288
T39.1 4-Aminophenol derivatives	28s	3335	-	indel	0.00063366	0.585433	-0.0138837	0.712801	0.00884017
T39.1 4-Aminophenol derivatives	28s	3336	-	indel	0.00061713	0.586021	-0.0138638	0.736131	0.00810448
T39.1 4-Aminophenol derivatives	28s	3337	-	indel	0.00021871	0.599827	-0.0133591	0.976822	-0.0007098
T39.1 4-Aminophenol derivatives	28s	3348	G	SNV	0.00185471	0.620545	-0.0125871	0.241526	0.029763
T39.1 4-Aminophenol derivatives	28s	3391	-	indel	-4.92e-06	0.593419	-0.0135744	0.787269	0.00650133
T39.1 4-Aminophenol derivatives	28s	3392	-	indel	-4.92e-06	0.593419	-0.0135744	0.787269	0.00650133
T39.1 4-Aminophenol derivatives	28s	3393	-	indel	-4.92e-06	0.593419	-0.0135744	0.787269	0.00650133
T39.1 4-Aminophenol derivatives	28s	3473	-	indel	0.00116012	0.578651	-0.0141336	0.549328	0.0143743
T39.1 4-Aminophenol derivatives	28s	3490	A	SNV	4.91667e-06	0.593419	-0.0135744	0.787269	-0.0065013
T39.1 4-Aminophenol derivatives	28s	3492	-	indel	-0.000465	0.61116	-0.012935	0.671597	-0.0102901
T39.1 4-Aminophenol derivatives	28s	3493	-	indel	-0.000465	0.61116	-0.012935	0.671597	-0.0102901
T39.1 4-Aminophenol derivatives	28s	3494	-	indel	-0.000465	0.61116	-0.012935	0.671597	-0.0102901
T39.1 4-Aminophenol derivatives	28s	3495	-	indel	0.00061713	0.586021	-0.0138638	0.736131	0.00810448
T39.1 4-Aminophenol derivatives	28s	3496	-	indel	0.00061713	0.586021	-0.0138638	0.736131	0.00810448
T39.1 4-Aminophenol derivatives	28s	3497	-	indel	0.00061713	0.586021	-0.0138638	0.736131	0.00810448
T39.1 4-Aminophenol derivatives	28s	3512	A	SNV	0.00041639	0.608892	-0.013013	0.661455	0.0106993
T39.1 4-Aminophenol derivatives	28s	3513	GCAG	indel	0.00010837	0.599573	-0.013345	0.683043	-0.0099039
T39.1 4-Aminophenol derivatives	28s	3513	GCGGCAG	indel	-0.0007703	0.607163	-0.0130703	0.39221	-0.0208826
T39.1 4-Aminophenol derivatives	28s	4766	-	indel	0.00100111	0.596904	-0.0134421	0.682471	0.00976357
T39.1 4-Aminophenol derivatives	28s	4788	-	indel	0.00169291	0.598304	-0.0133899	0.417017	0.0192969
T39.1 4-Aminophenol derivatives	28s	4804	-	indel	0.00103094	0.608978	-0.0130163	0.756085	0.00748474
T39.1 4-Aminophenol derivatives	28s	4804	CC	indel	0.00127041	0.58897	-0.0137389	0.346212	0.0225062
T39.1 4-Aminophenol derivatives	28s	4804	CCC	indel	-0.0006489	0.60765	-0.0130574	0.691174	0.00948318
T39.1 4-Aminophenol derivatives	28s	4816	G	SNV	0.00046758	0.602279	-0.0132532	0.857105	0.00430805
T39.1 4-Aminophenol derivatives	28s	4912	T	SNV	0.00078237	0.596191	-0.01347	0.855596	0.00434729
T39.1 4-Aminophenol derivatives	28s	4934	CC	indel	-0.0026771	0.669779	-0.0108602	0.14016	-0.0365483
T39.1 4-Aminophenol derivatives	28s	4957	GG	indel	8.91348e-06	0.594388	-0.0135426	0.865908	0.00407738
T39.1 4-Aminophenol derivatives	28s	4957	-	indel	0.00207016	0.59692	-0.0134444	0.264721	0.025843
D24 Benign neoplasm of breast	28s	59	A	SNV	0.00074337	0.762879	-0.0076216	0.788115	-0.0065029
D24 Benign neoplasm of breast	28s	101	GG	indel	-0.0001496	0.738623	-0.0084461	0.691622	0.00962532
D24 Benign neoplasm of breast	28s	105	G	SNV	-0.0005223	0.760847	-0.0076934	0.923979	-0.0023086
D24 Benign neoplasm of breast	28s	785	GT	indel	0.0004387	0.754467	-0.0078986	0.533653	0.0149157
D24 Benign neoplasm of breast	28s	847	-	indel	0.00026882	0.765418	-0.0075396	0.772319	0.0069593
D24 Benign neoplasm of breast	28s	847	GGCG	indel	-0.0002399	0.754568	-0.0078963	0.802777	0.00595507
D24 Benign neoplasm of breast	28s	848	-	indel	0.00026882	0.765418	-0.0075396	0.772319	0.0069593
D24 Benign neoplasm of breast	28s	849	-	indel	0.00026882	0.765418	-0.0075396	0.772319	0.0069593
D24 Benign neoplasm of breast	28s	850	-	indel	3.70848e-05	0.760771	-0.0076899	0.775966	0.00684687
D24 Benign neoplasm of breast	28s	851	-	indel	3.70848e-05	0.760771	-0.0076899	0.775966	0.00684687
D24 Benign neoplasm of breast	28s	852	-	indel	3.70848e-05	0.760771	-0.0076899	0.775966	0.00684687
D24 Benign neoplasm of breast	28s	882	G	SNV	0.00071707	0.755584	-0.0078613	0.492976	0.0164045
D24 Benign neoplasm of breast	28s	2110	-	indel	0.00056088	0.73257	-0.0086338	0.191917	0.031798
D24 Benign neoplasm of breast	28s	2176	GTG	indel	-1.42e-05	0.722363	-0.0089843	0.266079	0.0274794
D24 Benign neoplasm of breast	28s	2187	TT	indel	0.00036688	0.771033	-0.0073509	0.365045	-0.0222485
D24 Benign neoplasm of breast	28s	2194	CC	indel	0.00041112	0.75106	-0.0080132	0.619727	-0.0118713
D24 Benign neoplasm of breast	28s	2964	CC	indel	0.00304534	0.757879	-0.0077855	0.103872	0.0380064
D24 Benign neoplasm of breast	28s	3049	CTC	indel	0.00294153	0.78457	-0.0069053	0.0901486	0.0422438
D24 Benign neoplasm of breast	28s	3125	GAG	indel	0.00343922	0.805327	-0.0062267	0.0814134	0.0439354
D24 Benign neoplasm of breast	28s	3158	CC	indel	0.00363746	0.805383	-0.0062268	0.115501	0.038337
D24 Benign neoplasm of breast	28s	3216	GG	indel	-0.0018577	0.746825	-0.0081662	0.795127	-0.0063401
D24 Benign neoplasm of breast	28s	3328	-	indel	-0.0036142	0.8218	-0.0056959	0.140915	-0.0357999
D24 Benign neoplasm of breast	28s	3328	C	SNV	-0.0029163	0.73901	-0.0084181	0.166051	-0.0335933
D24 Benign neoplasm of breast	28s	3329	CC	indel	0.00471286	0.755381	-0.007868	0.0359456	0.0505252
D24 Benign neoplasm of breast	28s	3335	-	indel	-0.0031734	0.804068	-0.0062727	0.235011	-0.0288822
D24 Benign neoplasm of breast	28s	3336	-	indel	-0.0035917	0.822195	-0.0056821	0.113277	-0.0386425
D24 Benign neoplasm of breast	28s	3337	-	indel	-0.002093	0.788581	-0.0067836	0.506826	-0.0162557
D24 Benign neoplasm of breast	28s	3348	G	SNV	0.00302718	0.788786	-0.0067667	0.138373	0.0371839
D24 Benign neoplasm of breast	28s	3391	-	indel	-0.0007666	0.764569	-0.0075659	0.711392	-0.0088615
D24 Benign neoplasm of breast	28s	3392	-	indel	-0.0007666	0.764569	-0.0075659	0.711392	-0.0088615
D24 Benign neoplasm of breast	28s	3393	-	indel	-0.0007666	0.764569	-0.0075659	0.711392	-0.0088615
D24 Benign neoplasm of breast	28s	3473	-	indel	-0.0024955	0.792557	-0.0066487	0.350049	-0.0227023
D24 Benign neoplasm of breast	28s	3490	A	SNV	0.00076659	0.764569	-0.0075659	0.711392	0.00886146
D24 Benign neoplasm of breast	28s	3492	-	indel	-0.0038156	0.825549	-0.0055716	0.0412183	-0.0495504
D24 Benign neoplasm of breast	28s	3493	-	indel	-0.0038156	0.825549	-0.0055716	0.0412183	-0.0495504
D24 Benign neoplasm of breast	28s	3494	-	indel	-0.0038156	0.825549	-0.0055716	0.0412183	-0.0495504
D24 Benign neoplasm of breast	28s	3495	-	indel	-0.0035917	0.822195	-0.0056821	0.113277	-0.0386425
D24 Benign neoplasm of breast	28s	3496	-	indel	-0.0035917	0.822195	-0.0056821	0.113277	-0.0386425
D24 Benign neoplasm of breast	28s	3497	-	indel	-0.0035917	0.822195	-0.0056821	0.113277	-0.0386425
D24 Benign neoplasm of breast	28s	3512	A	SNV	0.00200472	0.77905	-0.0070891	0.421119	0.0196427
D24 Benign neoplasm of breast	28s	3513	GCAG	indel	-0.000172	0.756357	-0.007836	0.802752	0.00606901
D24 Benign neoplasm of breast	28s	3513	GCGGCAG	indel	-0.0002791	0.765478	-0.0075343	0.372821	-0.0219406
D24 Benign neoplasm of breast	28s	4766	-	indel	-0.0020035	0.760816	-0.0076892	0.402053	-0.0203171
D24 Benign neoplasm of breast	28s	4788	-	indel	-0.0028054	0.758737	-0.0077587	0.19289	-0.0316986
D24 Benign neoplasm of breast	28s	4804	-	indel	-0.0038391	0.699736	-0.00976	0.128465	-0.0370144
D24 Benign neoplasm of breast	28s	4804	CC	indel	0.00248637	0.741838	-0.008323	0.207103	0.0299596
D24 Benign neoplasm of breast	28s	4804	CCC	indel	-0.0015849	0.740399	-0.0083727	0.508504	-0.0159992
D24 Benign neoplasm of breast	28s	4816	G	SNV	0.00108303	0.78476	-0.0069022	0.288157	0.0254502
D24 Benign neoplasm of breast	28s	4912	T	SNV	-0.0021287	0.769442	-0.0074043	0.283752	-0.0260294
D24 Benign neoplasm of breast	28s	4934	CC	indel	0.00338867	0.701055	-0.0097213	0.258217	0.0271112
D24 Benign neoplasm of breast	28s	4957	GG	indel	0.0016945	0.744334	-0.0082419	0.618476	0.0118476
D24 Benign neoplasm of breast	28s	4957	-	indel	-0.0007159	0.754896	-0.007886	0.169468	0.0318464
C44.6 Skin of upper limb, including shoulder	28s	59	A	SNV	-0.0004943	0.58899	-0.0118312	0.290729	0.0220265
C44.6 Skin of upper limb, including shoulder	28s	101	GG	indel	0.00024933	0.658065	-0.0097074	0.294742	-0.0219717
C44.6 Skin of upper limb, including shoulder	28s	105	G	SNV	0.00028465	0.645551	-0.0100772	0.251609	-0.0240412
C44.6 Skin of upper limb, including shoulder	28s	785	GT	indel	0.0020364	0.614243	-0.0110334	0.332187	-0.0201992
C44.6 Skin of upper limb, including shoulder	28s	847	-	indel	0.00037144	0.591745	-0.0117454	0.500432	-0.0139544
C44.6 Skin of upper limb, including shoulder	28s	847	GGCG	indel	0.00037277	0.609464	-0.0111817	0.618996	-0.0103832
C44.6 Skin of upper limb, including shoulder	28s	848	-	indel	0.00037144	0.591745	-0.0117454	0.500432	-0.0139544
C44.6 Skin of upper limb, including shoulder	28s	849	-	indel	0.00037144	0.591745	-0.0117454	0.500432	-0.0139544
C44.6 Skin of upper limb, including shoulder	28s	850	-	indel	0.00114857	0.600728	-0.0114566	0.428612	-0.0164287
C44.6 Skin of upper limb, including shoulder	28s	851	-	indel	0.00114857	0.600728	-0.0114566	0.428612	-0.0164287
C44.6 Skin of upper limb, including shoulder	28s	852	-	indel	0.00114857	0.600728	-0.0114566	0.428612	-0.0164287
C44.6 Skin of upper limb, including shoulder	28s	882	G	SNV	0.00178367	0.611992	-0.0111033	0.325491	-0.0204682
C44.6 Skin of upper limb, including shoulder	28s	2110	-	indel	0.0039903	0.600047	-0.0114827	0.792064	0.00550828
C44.6 Skin of upper limb, including shoulder	28s	2176	GTG	indel	0.0037564	0.623924	-0.010745	0.625356	-0.0103854
C44.6 Skin of upper limb, including shoulder	28s	2187	TT	indel	-0.0036195	0.603238	-0.0113771	0.72089	0.00756666
C44.6 Skin of upper limb, including shoulder	28s	2194	CC	indel	0.00137188	0.632253	-0.0104766	0.0878798	0.035208
C44.6 Skin of upper limb, including shoulder	28s	2964	CC	indel	-0.0006628	0.606333	-0.0112792	0.352627	-0.0192888
C44.6 Skin of upper limb, including shoulder	28s	3039	G	SNV	0.00017044	0.603662	-0.0113644	0.586406	0.0113072
C44.6 Skin of upper limb, including shoulder	28s	3049	CTC	indel	-0.0015905	0.619617	-0.0108692	0.433978	0.0171888
C44.6 Skin of upper limb, including shoulder	28s	3125	GAG	indel	-0.0025447	0.601147	-0.0114519	0.86732	-0.0038073
C44.6 Skin of upper limb, including shoulder	28s	3158	CC	indel	-0.0020743	0.594782	-0.0116547	0.716336	-0.0075674
C44.6 Skin of upper limb, including shoulder	28s	3216	GG	indel	0.0041053	0.618838	-0.0109044	0.732212	0.00698887
C44.6 Skin of upper limb, including shoulder	28s	3328	-	indel	0.00250522	0.576761	-0.0122401	0.477824	0.0147652
C44.6 Skin of upper limb, including shoulder	28s	3328	C	SNV	0.00143541	0.602544	-0.0114002	0.749173	-0.0066839
C44.6 Skin of upper limb, including shoulder	28s	3329	CC	indel	-0.0033953	0.605242	-0.0113138	0.753244	-0.0065648
C44.6 Skin of upper limb, including shoulder	28s	3335	-	indel	0.00155823	0.597878	-0.0115628	0.828501	0.0045005
C44.6 Skin of upper limb, including shoulder	28s	3336	-	indel	0.00190143	0.592983	-0.0117194	0.738722	0.00693269
C44.6 Skin of upper limb, including shoulder	28s	3337	-	indel	0.00191591	0.609163	-0.0112139	0.949302	-0.0013473
C44.6 Skin of upper limb, including shoulder	28s	3348	G	SNV	-0.0025307	0.600501	-0.0114686	0.811601	-0.0053967
C44.6 Skin of upper limb, including shoulder	28s	3391	-	indel	-0.0025989	0.627818	-0.0106161	0.233198	-0.0246252
C44.6 Skin of upper limb, including shoulder	28s	3392	-	indel	-0.0025989	0.627818	-0.0106161	0.233198	-0.0246252
C44.6 Skin of upper limb, including shoulder	28s	3393	-	indel	-0.0025989	0.627818	-0.0106161	0.233198	-0.0246252
C44.6 Skin of upper limb, including shoulder	28s	3473	-	indel	0.00199924	0.596644	-0.0116001	0.793794	0.00544425
C44.6 Skin of upper limb, including shoulder	28s	3490	A	SNV	0.00259887	0.627818	-0.0106161	0.233198	0.0246252
C44.6 Skin of upper limb, including shoulder	28s	3492	-	indel	0.00217233	0.590916	-0.0117773	0.627967	0.0101609
C44.6 Skin of upper limb, including shoulder	28s	3493	-	indel	0.00217233	0.590916	-0.0117773	0.627967	0.0101609
C44.6 Skin of upper limb, including shoulder	28s	3494	-	indel	0.00217233	0.590916	-0.0117773	0.627967	0.0101609
C44.6 Skin of upper limb, including shoulder	28s	3495	-	indel	0.00190143	0.592983	-0.0117194	0.738722	0.00693269
C44.6 Skin of upper limb, including shoulder	28s	3496	-	indel	0.00190143	0.592983	-0.0117194	0.738722	0.00693269
C44.6 Skin of upper limb, including shoulder	28s	3497	-	indel	0.00190143	0.592983	-0.0117194	0.738722	0.00693269
C44.6 Skin of upper limb, including shoulder	28s	3512	A	SNV	-3.03e-05	0.647323	-0.010021	0.133886	0.0317292
C44.6 Skin of upper limb, including shoulder	28s	3513	GCAG	indel	-0.002265	0.617889	-0.0109196	0.0432487	-0.0425156
C44.6 Skin of upper limb, including shoulder	28s	3513	GCGGCAG	indel	-0.0007948	0.602105	-0.0114134	0.739588	0.00680244
C44.6 Skin of upper limb, including shoulder	28s	4766	-	indel	0.00188165	0.604131	-0.0113483	0.688514	0.00829016
C44.6 Skin of upper limb, including shoulder	28s	4788	-	indel	0.0015134	0.605563	-0.0113036	0.956174	0.00113946
C44.6 Skin of upper limb, including shoulder	28s	4804	-	indel	0.00214091	0.606349	-0.0112932	0.992633	0.0001931
C44.6 Skin of upper limb, including shoulder	28s	4804	CC	indel	-0.000648	0.604315	-0.0113446	0.907175	0.0024404
C44.6 Skin of upper limb, including shoulder	28s	4804	CCC	indel	0.00186421	0.602774	-0.011398	0.899549	-0.0026127
C44.6 Skin of upper limb, including shoulder	28s	4816	G	SNV	0.00067634	0.597637	-0.0115585	0.71314	-0.0076357
C44.6 Skin of upper limb, including shoulder	28s	4912	T	SNV	0.00118369	0.604401	-0.0113413	0.908155	0.00238803
C44.6 Skin of upper limb, including shoulder	28s	4934	CC	indel	-0.0023581	0.607014	-0.0112816	0.987728	-0.0003282
C44.6 Skin of upper limb, including shoulder	28s	4957	GG	indel	-0.0004525	0.599814	-0.0114912	0.797065	0.005445
C44.6 Skin of upper limb, including shoulder	28s	4957	-	indel	-0.000943	0.608144	-0.011222	0.384139	-0.0183549
Z90.5 Acquired absence of kidney	28s	847	GGCG	indel	-0.001747	0.482752	0.0151357	0.334572	-0.0202656
Z90.5 Acquired absence of kidney	28s	3158	CC	indel	-0.0026831	0.532108	0.0134878	0.129882	-0.0312751
Z90.5 Acquired absence of kidney	28s	3328	C	SNV	0.00253986	0.476856	0.0153388	0.181793	0.0277702
Z90.5 Acquired absence of kidney	28s	3336	-	indel	0.00281841	0.548722	0.0129553	0.109333	0.0330171
Z90.5 Acquired absence of kidney	28s	3495	-	indel	0.00281841	0.548722	0.0129553	0.109333	0.0330171
Z90.5 Acquired absence of kidney	28s	3496	-	indel	0.00281841	0.548722	0.0129553	0.109333	0.0330171
Z90.5 Acquired absence of kidney	28s	3497	-	indel	0.00281841	0.548722	0.0129553	0.109333	0.0330171
M75.0 Adhesive capsulitis of shoulder	28s	59	A	SNV	-0.000297	0.196883	-0.0281994	0.590999	-0.0112336
M75.0 Adhesive capsulitis of shoulder	28s	101	GG	indel	0.00073145	0.176288	-0.0296181	0.442925	0.0160814
M75.0 Adhesive capsulitis of shoulder	28s	105	G	SNV	0.00039567	0.186612	-0.0288845	0.685647	0.00844486
M75.0 Adhesive capsulitis of shoulder	28s	785	GT	indel	-0.0019143	0.196501	-0.0282179	0.13292	-0.0318648
M75.0 Adhesive capsulitis of shoulder	28s	847	-	indel	-0.0031618	0.168147	-0.0301356	0.032101	-0.0449398
M75.0 Adhesive capsulitis of shoulder	28s	847	GGCG	indel	0.00307718	0.182728	-0.0291176	0.0214073	0.0456613
M75.0 Adhesive capsulitis of shoulder	28s	848	-	indel	-0.0031618	0.168147	-0.0301356	0.032101	-0.0449398
M75.0 Adhesive capsulitis of shoulder	28s	849	-	indel	-0.0031618	0.168147	-0.0301356	0.032101	-0.0449398
M75.0 Adhesive capsulitis of shoulder	28s	850	-	indel	-0.0022393	0.184457	-0.029	0.0909655	-0.035592
M75.0 Adhesive capsulitis of shoulder	28s	851	-	indel	-0.0022393	0.184457	-0.029	0.0909655	-0.035592
M75.0 Adhesive capsulitis of shoulder	28s	852	-	indel	-0.0022393	0.184457	-0.029	0.0909655	-0.035592
M75.0 Adhesive capsulitis of shoulder	28s	882	G	SNV	-0.0021297	0.195088	-0.0283071	0.0961046	-0.0353075
M75.0 Adhesive capsulitis of shoulder	28s	2110	-	indel	-0.0026128	0.20868	-0.0274723	0.087743	-0.0363859
M75.0 Adhesive capsulitis of shoulder	28s	2176	GTG	indel	-0.0023867	0.216055	-0.0270427	0.138806	-0.0317342
M75.0 Adhesive capsulitis of shoulder	28s	2187	TT	indel	0.00265039	0.182687	-0.0291173	0.0970522	0.035228
M75.0 Adhesive capsulitis of shoulder	28s	2194	CC	indel	-0.0012123	0.187151	-0.0288235	0.4068	-0.0172304
M75.0 Adhesive capsulitis of shoulder	28s	2964	CC	indel	0.00056276	0.192468	-0.0284733	0.679732	-0.0085745
M75.0 Adhesive capsulitis of shoulder	28s	3039	G	SNV	-0.0006573	0.192398	-0.0284783	0.961426	-0.0010044
M75.0 Adhesive capsulitis of shoulder	28s	3049	CTC	indel	-1.59e-05	0.188675	-0.0287242	0.603848	-0.0113323
M75.0 Adhesive capsulitis of shoulder	28s	3125	GAG	indel	0.00021937	0.191667	-0.028544	0.941523	-0.0016287
M75.0 Adhesive capsulitis of shoulder	28s	3158	CC	indel	0.00208634	0.213763	-0.0271816	0.139435	0.0310689
M75.0 Adhesive capsulitis of shoulder	28s	3216	GG	indel	-0.0011155	0.177505	-0.0295101	0.403158	-0.0176864
M75.0 Adhesive capsulitis of shoulder	28s	3328	-	indel	-0.0014963	0.216173	-0.027059	0.252171	-0.0240204
M75.0 Adhesive capsulitis of shoulder	28s	3328	C	SNV	-0.0018197	0.185715	-0.0289222	0.247535	-0.0242096
M75.0 Adhesive capsulitis of shoulder	28s	3329	CC	indel	0.00568725	0.190884	-0.0285731	0.00051096	0.0724568
M75.0 Adhesive capsulitis of shoulder	28s	3335	-	indel	-0.0027976	0.230743	-0.026212	0.0457024	-0.0420932
M75.0 Adhesive capsulitis of shoulder	28s	3336	-	indel	-0.0028951	0.230416	-0.0262327	0.0568274	-0.040155
M75.0 Adhesive capsulitis of shoulder	28s	3337	-	indel	-0.0041438	0.242425	-0.0255753	0.0283519	-0.0465139
M75.0 Adhesive capsulitis of shoulder	28s	3348	G	SNV	0.00059143	0.192301	-0.0284953	0.987189	-0.0003539
M75.0 Adhesive capsulitis of shoulder	28s	3391	-	indel	0.00142415	0.183255	-0.0290803	0.26431	0.023268
M75.0 Adhesive capsulitis of shoulder	28s	3392	-	indel	0.00142415	0.183255	-0.0290803	0.26431	0.023268
M75.0 Adhesive capsulitis of shoulder	28s	3393	-	indel	0.00142415	0.183255	-0.0290803	0.26431	0.023268
M75.0 Adhesive capsulitis of shoulder	28s	3473	-	indel	-0.0013495	0.211269	-0.0273401	0.288188	-0.0222839
M75.0 Adhesive capsulitis of shoulder	28s	3490	A	SNV	-0.0014241	0.183255	-0.0290803	0.26431	-0.023268
M75.0 Adhesive capsulitis of shoulder	28s	3492	-	indel	-0.0014243	0.205749	-0.0276692	0.390508	-0.0179832
M75.0 Adhesive capsulitis of shoulder	28s	3493	-	indel	-0.0014243	0.205749	-0.0276692	0.390508	-0.0179832
M75.0 Adhesive capsulitis of shoulder	28s	3494	-	indel	-0.0014243	0.205749	-0.0276692	0.390508	-0.0179832
M75.0 Adhesive capsulitis of shoulder	28s	3495	-	indel	-0.0028951	0.230416	-0.0262327	0.0568274	-0.040155
M75.0 Adhesive capsulitis of shoulder	28s	3496	-	indel	-0.0028951	0.230416	-0.0262327	0.0568274	-0.040155
M75.0 Adhesive capsulitis of shoulder	28s	3497	-	indel	-0.0028951	0.230416	-0.0262327	0.0568274	-0.040155
M75.0 Adhesive capsulitis of shoulder	28s	3512	A	SNV	-0.0005202	0.18054	-0.0292751	0.30577	-0.0217309
M75.0 Adhesive capsulitis of shoulder	28s	3513	GCAG	indel	0.00224355	0.188974	-0.0287009	0.0576316	0.0399342
M75.0 Adhesive capsulitis of shoulder	28s	3513	GCGGCAG	indel	0.00059419	0.187935	-0.0287667	0.297406	0.0210945
M75.0 Adhesive capsulitis of shoulder	28s	4766	-	indel	-0.0041514	0.196858	-0.0282038	0.00322423	-0.0625665
M75.0 Adhesive capsulitis of shoulder	28s	4788	-	indel	-0.0046165	0.191599	-0.0285397	0.00281015	-0.0634561
M75.0 Adhesive capsulitis of shoulder	28s	4804	-	indel	-0.0037717	0.154585	-0.0311692	0.0215974	-0.048453
M75.0 Adhesive capsulitis of shoulder	28s	4804	CC	indel	0.0050039	0.172549	-0.0298254	0.00118213	0.0659074
M75.0 Adhesive capsulitis of shoulder	28s	4804	CCC	indel	-4.87e-05	0.190009	-0.0286486	0.827172	-0.0045322
M75.0 Adhesive capsulitis of shoulder	28s	4816	G	SNV	0.00111726	0.20463	-0.027727	0.262612	0.0230913
M75.0 Adhesive capsulitis of shoulder	28s	4912	T	SNV	-0.0036065	0.203439	-0.0277932	0.0154481	-0.0511019
M75.0 Adhesive capsulitis of shoulder	28s	4934	CC	indel	-0.001427	0.203432	-0.027844	0.659067	-0.0093672
M75.0 Adhesive capsulitis of shoulder	28s	4957	GG	indel	0.00466102	0.163193	-0.0304972	0.0104069	0.0516303
M75.0 Adhesive capsulitis of shoulder	28s	4957	-	indel	0.00147162	0.19168	-0.0285259	0.54832	0.0122142
K31.7 Polyp of stomach and duodenum	28s	59	A	SNV	-0.0020876	0.971695	-0.0003672	0.602365	-0.0051747
K31.7 Polyp of stomach and duodenum	28s	101	GG	indel	0.00093981	0.989238	-0.0001398	0.609358	-0.0050962
K31.7 Polyp of stomach and duodenum	28s	105	G	SNV	0.00175112	0.949986	-0.0006496	0.750137	0.00316502
K31.7 Polyp of stomach and duodenum	28s	785	GT	indel	0.00238653	0.953634	-0.0006015	0.329538	0.00952761
K31.7 Polyp of stomach and duodenum	28s	847	-	indel	-0.0001575	0.956556	-0.0005638	0.846081	-0.0019103
K31.7 Polyp of stomach and duodenum	28s	847	GGCG	indel	0.00081979	0.953848	-0.0005988	0.423008	0.0078306
K31.7 Polyp of stomach and duodenum	28s	848	-	indel	-0.0001575	0.956556	-0.0005638	0.846081	-0.0019103
K31.7 Polyp of stomach and duodenum	28s	849	-	indel	-0.0001575	0.956556	-0.0005638	0.846081	-0.0019103
K31.7 Polyp of stomach and duodenum	28s	850	-	indel	0.00068709	0.962611	-0.000485	0.910682	0.00110259
K31.7 Polyp of stomach and duodenum	28s	851	-	indel	0.00068709	0.962611	-0.000485	0.910682	0.00110259
K31.7 Polyp of stomach and duodenum	28s	852	-	indel	0.00068709	0.962611	-0.000485	0.910682	0.00110259
K31.7 Polyp of stomach and duodenum	28s	882	G	SNV	0.0019057	0.957204	-0.0005551	0.44459	0.00747615
K31.7 Polyp of stomach and duodenum	28s	2110	-	indel	0.00276064	0.964489	-0.0004607	0.896167	-0.0013053
K31.7 Polyp of stomach and duodenum	28s	2176	GTG	indel	0.00324841	0.961651	-0.000498	0.99944	-7.1e-06
K31.7 Polyp of stomach and duodenum	28s	2187	TT	indel	-0.0026253	0.959696	-0.0005228	0.860405	0.00177094
K31.7 Polyp of stomach and duodenum	28s	2194	CC	indel	0.00266888	0.996855	-4.08e-05	0.0248985	0.0219703
K31.7 Polyp of stomach and duodenum	28s	2964	CC	indel	0.00026241	0.9614	-0.0005007	0.714345	0.00357045
K31.7 Polyp of stomach and duodenum	28s	3039	G	SNV	0.00083178	0.956664	-0.0005622	0.308463	0.0100424
K31.7 Polyp of stomach and duodenum	28s	3049	CTC	indel	-0.0021533	0.945289	-0.0007101	0.385018	-0.0090675
K31.7 Polyp of stomach and duodenum	28s	3125	GAG	indel	-0.001591	0.94557	-0.0007068	0.606659	-0.0054954
K31.7 Polyp of stomach and duodenum	28s	3158	CC	indel	-0.0012807	0.987743	-0.0001591	0.445226	0.00756813
K31.7 Polyp of stomach and duodenum	28s	3216	GG	indel	0.00305748	0.989383	-0.0001379	0.515653	0.00636176
K31.7 Polyp of stomach and duodenum	28s	3328	-	indel	0.0008033	0.991963	0.00010438	0.32371	-0.0097836
K31.7 Polyp of stomach and duodenum	28s	3328	C	SNV	0.00132557	0.9569	-0.0005592	0.701715	-0.0038009
K31.7 Polyp of stomach and duodenum	28s	3329	CC	indel	-0.003599	0.960629	-0.0005107	0.525606	-0.0062902
K31.7 Polyp of stomach and duodenum	28s	3335	-	indel	0.00160327	0.979181	-0.0002704	0.685249	-0.004011
K31.7 Polyp of stomach and duodenum	28s	3336	-	indel	0.00155795	0.989246	-0.0001397	0.53965	-0.0060766
K31.7 Polyp of stomach and duodenum	28s	3337	-	indel	0.00268704	0.936384	-0.0008274	0.617354	0.00501006
K31.7 Polyp of stomach and duodenum	28s	3348	G	SNV	-0.001497	0.947234	-0.000685	0.552763	-0.0062956
K31.7 Polyp of stomach and duodenum	28s	3391	-	indel	-0.0005327	0.958262	-0.0005416	0.866117	0.00166219
K31.7 Polyp of stomach and duodenum	28s	3392	-	indel	-0.0005327	0.958262	-0.0005416	0.866117	0.00166219
K31.7 Polyp of stomach and duodenum	28s	3393	-	indel	-0.0005327	0.958262	-0.0005416	0.866117	0.00166219
K31.7 Polyp of stomach and duodenum	28s	3473	-	indel	0.00135846	0.984088	-0.0002066	0.580802	-0.0054747
K31.7 Polyp of stomach and duodenum	28s	3490	A	SNV	0.00053268	0.958262	-0.0005416	0.866117	-0.0016622
K31.7 Polyp of stomach and duodenum	28s	3492	-	indel	9.82085e-05	0.99987	-1.69e-06	0.283138	-0.0106814
K31.7 Polyp of stomach and duodenum	28s	3493	-	indel	9.82085e-05	0.99987	-1.69e-06	0.283138	-0.0106814
K31.7 Polyp of stomach and duodenum	28s	3494	-	indel	9.82085e-05	0.99987	-1.69e-06	0.283138	-0.0106814
K31.7 Polyp of stomach and duodenum	28s	3495	-	indel	0.00155795	0.989246	-0.0001397	0.53965	-0.0060766
K31.7 Polyp of stomach and duodenum	28s	3496	-	indel	0.00155795	0.989246	-0.0001397	0.53965	-0.0060766
K31.7 Polyp of stomach and duodenum	28s	3497	-	indel	0.00155795	0.989246	-0.0001397	0.53965	-0.0060766
K31.7 Polyp of stomach and duodenum	28s	3512	A	SNV	-0.0026354	0.914331	-0.0011137	0.107685	-0.0162513
K31.7 Polyp of stomach and duodenum	28s	3513	GCAG	indel	0.00303721	0.950232	-0.0006457	0.0176908	0.0237278
K31.7 Polyp of stomach and duodenum	28s	3513	GCGGCAG	indel	-1.75e-05	0.967397	-0.0004229	0.593611	-0.0052802
K31.7 Polyp of stomach and duodenum	28s	4766	-	indel	0.00132543	0.959825	-0.0005211	0.517948	0.00636398
K31.7 Polyp of stomach and duodenum	28s	4788	-	indel	0.00157404	0.962556	-0.0004856	0.428516	0.00778928
K31.7 Polyp of stomach and duodenum	28s	4804	-	indel	0.00166736	0.974365	-0.0003329	0.759385	0.00304171
K31.7 Polyp of stomach and duodenum	28s	4804	CC	indel	0.00026423	0.953522	-0.0006031	0.559425	0.00575849
K31.7 Polyp of stomach and duodenum	28s	4804	CCC	indel	0.00074711	0.942354	-0.0007485	0.460703	-0.0072827
K31.7 Polyp of stomach and duodenum	28s	4816	G	SNV	0.00101947	0.96183	-0.0004953	0.992398	9.3828e-05
K31.7 Polyp of stomach and duodenum	28s	4912	T	SNV	0.00154817	0.953649	-0.0006013	0.429353	0.00776614
K31.7 Polyp of stomach and duodenum	28s	4934	CC	indel	-0.0032537	0.99056	0.00012264	0.354649	-0.0093588
K31.7 Polyp of stomach and duodenum	28s	4957	GG	indel	-0.0008279	0.957494	-0.0005517	0.879181	0.00151296
K31.7 Polyp of stomach and duodenum	28s	4957	-	indel	0.0024484	0.95594	-0.0005716	0.0995977	0.0158525
D12.5 Sigmoid colon	28s	59	A	SNV	0.00100266	0.921109	-0.0010267	0.209189	0.012453
D12.5 Sigmoid colon	28s	101	GG	indel	-0.0007759	0.988622	-0.0001481	0.413609	-0.0081476
D12.5 Sigmoid colon	28s	105	G	SNV	-0.0019934	0.996842	4.10528e-05	0.119097	-0.0155179
D12.5 Sigmoid colon	28s	785	GT	indel	0.0025396	0.941197	-0.0007645	0.708562	0.00366648
D12.5 Sigmoid colon	28s	847	-	indel	0.00145706	0.939853	-0.0007824	0.857226	-0.0017722
D12.5 Sigmoid colon	28s	847	GGCG	indel	3.59127e-05	0.949375	-0.000658	0.608172	-0.0050627
D12.5 Sigmoid colon	28s	848	-	indel	0.00145706	0.939853	-0.0007824	0.857226	-0.0017722
D12.5 Sigmoid colon	28s	849	-	indel	0.00145706	0.939853	-0.0007824	0.857226	-0.0017722
D12.5 Sigmoid colon	28s	850	-	indel	0.00142119	0.940788	-0.0007698	0.672342	-0.0041687
D12.5 Sigmoid colon	28s	851	-	indel	0.00142119	0.940788	-0.0007698	0.672342	-0.0041687
D12.5 Sigmoid colon	28s	852	-	indel	0.00142119	0.940788	-0.0007698	0.672342	-0.0041687
D12.5 Sigmoid colon	28s	882	G	SNV	0.00218691	0.94372	-0.0007316	0.901792	0.0012118
D12.5 Sigmoid colon	28s	2110	-	indel	0.00170774	0.949012	-0.000663	0.841	-0.0020062
D12.5 Sigmoid colon	28s	2176	GTG	indel	0.00206545	0.961381	-0.0005024	0.662923	-0.0044165
D12.5 Sigmoid colon	28s	2187	TT	indel	-0.0023014	0.942941	-0.0007418	0.876818	0.00156133
D12.5 Sigmoid colon	28s	2194	CC	indel	-0.0015944	0.938988	-0.0007934	0.742507	-0.003238
D12.5 Sigmoid colon	28s	2964	CC	indel	-0.0014794	0.946152	-0.0006999	0.236016	-0.0117202
D12.5 Sigmoid colon	28s	3039	G	SNV	-0.0010146	0.945327	-0.0007107	0.876657	-0.0015326
D12.5 Sigmoid colon	28s	3049	CTC	indel	-0.0012092	0.947001	-0.0006891	0.887869	0.00146831
D12.5 Sigmoid colon	28s	3125	GAG	indel	-0.00095	0.956977	-0.0005595	0.679073	0.00440159
D12.5 Sigmoid colon	28s	3158	CC	indel	-0.0013572	0.938751	-0.000797	0.857961	-0.0017733
D12.5 Sigmoid colon	28s	3216	GG	indel	0.00031626	0.930105	-0.0009104	0.737998	-0.0033071
D12.5 Sigmoid colon	28s	3328	-	indel	0.0019066	0.922101	-0.001015	0.614947	0.0049776
D12.5 Sigmoid colon	28s	3328	C	SNV	0.00123537	0.94601	-0.0007019	0.906724	0.00116293
D12.5 Sigmoid colon	28s	3329	CC	indel	-0.0005642	0.943947	-0.0007287	0.442254	0.00761248
D12.5 Sigmoid colon	28s	3335	-	indel	0.00058397	0.94827	-0.0006732	0.926922	-0.000908
D12.5 Sigmoid colon	28s	3336	-	indel	0.00034002	0.954598	-0.0005909	0.813196	-0.002342
D12.5 Sigmoid colon	28s	3337	-	indel	0.00075125	0.956944	-0.0005605	0.798217	-0.0025693
D12.5 Sigmoid colon	28s	3348	G	SNV	-0.0007995	0.955149	-0.0005831	0.649679	0.00479699
D12.5 Sigmoid colon	28s	3391	-	indel	0.00087675	0.925291	-0.000972	0.320408	0.00983217
D12.5 Sigmoid colon	28s	3392	-	indel	0.00087675	0.925291	-0.000972	0.320408	0.00983217
D12.5 Sigmoid colon	28s	3393	-	indel	0.00087675	0.925291	-0.000972	0.320408	0.00983217
D12.5 Sigmoid colon	28s	3473	-	indel	0.00123894	0.933474	-0.0008661	0.772685	0.00286265
D12.5 Sigmoid colon	28s	3490	A	SNV	-0.0008768	0.925291	-0.000972	0.320408	-0.0098322
D12.5 Sigmoid colon	28s	3492	-	indel	0.00088568	0.949042	-0.0006629	0.893601	-0.0013318
D12.5 Sigmoid colon	28s	3493	-	indel	0.00088568	0.949042	-0.0006629	0.893601	-0.0013318
D12.5 Sigmoid colon	28s	3494	-	indel	0.00088568	0.949042	-0.0006629	0.893601	-0.0013318
D12.5 Sigmoid colon	28s	3495	-	indel	0.00034002	0.954598	-0.0005909	0.813196	-0.002342
D12.5 Sigmoid colon	28s	3496	-	indel	0.00034002	0.954598	-0.0005909	0.813196	-0.002342
D12.5 Sigmoid colon	28s	3497	-	indel	0.00034002	0.954598	-0.0005909	0.813196	-0.002342
D12.5 Sigmoid colon	28s	3512	A	SNV	-0.0025374	0.922177	-0.0010131	0.437777	-0.0078278
D12.5 Sigmoid colon	28s	3513	GCAG	indel	0.00248551	0.938952	-0.0007937	0.311053	0.0101126
D12.5 Sigmoid colon	28s	3513	GCGGCAG	indel	0.0015125	0.94408	-0.000727	0.973064	0.00033091
D12.5 Sigmoid colon	28s	4766	-	indel	0.00278577	0.941387	-0.0007619	0.128954	0.0148864
D12.5 Sigmoid colon	28s	4788	-	indel	0.00296426	0.947651	-0.0006804	0.101112	0.0160697
D12.5 Sigmoid colon	28s	4804	-	indel	0.00344889	0.991372	-0.0001122	0.254586	0.011293
D12.5 Sigmoid colon	28s	4804	CC	indel	-0.0027782	0.953056	-0.0006101	0.521278	-0.0063581
D12.5 Sigmoid colon	28s	4804	CCC	indel	0.00059303	0.933539	-0.0008647	0.681867	-0.0040463
D12.5 Sigmoid colon	28s	4816	G	SNV	0.00118124	0.939945	-0.0007811	0.849504	-0.0018691
D12.5 Sigmoid colon	28s	4912	T	SNV	0.00243841	0.930491	-0.000904	0.160299	0.0137608
D12.5 Sigmoid colon	28s	4934	CC	indel	-0.0029436	0.977516	-0.0002927	0.524593	-0.0064163
D12.5 Sigmoid colon	28s	4957	GG	indel	-0.0031313	0.964707	-0.0004588	0.445429	-0.0076493
D12.5 Sigmoid colon	28s	4957	-	indel	0.0029564	0.942133	-0.0007523	0.501775	0.00654197
R42 Dizziness and giddiness	28s	59	A	SNV	0.00336203	0.169226	-0.0143386	0.169924	0.0137105
R42 Dizziness and giddiness	28s	101	GG	indel	-0.0019502	0.197916	-0.0134542	0.438171	-0.0077823
R42 Dizziness and giddiness	28s	105	G	SNV	-0.002466	0.191135	-0.0136441	0.458583	-0.0074283
R42 Dizziness and giddiness	28s	785	GT	indel	-0.0029904	0.182017	-0.0139158	0.339871	-0.0095853
R42 Dizziness and giddiness	28s	847	-	indel	-0.0004308	0.178705	-0.0140295	0.947776	-0.000653
R42 Dizziness and giddiness	28s	847	GGCG	indel	-0.0022051	0.184181	-0.0138471	0.238464	-0.0117868
R42 Dizziness and giddiness	28s	848	-	indel	-0.0004308	0.178705	-0.0140295	0.947776	-0.000653
R42 Dizziness and giddiness	28s	849	-	indel	-0.0004308	0.178705	-0.0140295	0.947776	-0.000653
R42 Dizziness and giddiness	28s	850	-	indel	-0.0014072	0.178213	-0.0140386	0.807386	-0.0024347
R42 Dizziness and giddiness	28s	851	-	indel	-0.0014072	0.178213	-0.0140386	0.807386	-0.0024347
R42 Dizziness and giddiness	28s	852	-	indel	-0.0014072	0.178213	-0.0140386	0.807386	-0.0024347
R42 Dizziness and giddiness	28s	882	G	SNV	-0.0030011	0.181014	-0.0139476	0.324158	-0.0098959
R42 Dizziness and giddiness	28s	2110	-	indel	-0.0026037	0.180422	-0.0139712	0.900317	-0.0012685
R42 Dizziness and giddiness	28s	2176	GTG	indel	-0.0038387	0.186436	-0.0137896	0.651311	-0.0046302
R42 Dizziness and giddiness	28s	2187	TT	indel	0.00257796	0.179292	-0.0140042	0.989356	-0.0001357
R42 Dizziness and giddiness	28s	2194	CC	indel	0.00016111	0.175957	-0.0141135	0.592892	-0.0052964
R42 Dizziness and giddiness	28s	2964	CC	indel	-0.002308	0.180209	-0.013973	0.175902	-0.0135737
R42 Dizziness and giddiness	28s	3039	G	SNV	-0.0017337	0.183132	-0.0138787	0.102846	-0.0162245
R42 Dizziness and giddiness	28s	3049	CTC	indel	0.0013532	0.181488	-0.0139358	0.76493	0.00311769
R42 Dizziness and giddiness	28s	3125	GAG	indel	0.00067361	0.182742	-0.0139017	0.786693	0.00287629
R42 Dizziness and giddiness	28s	3158	CC	indel	-0.0013286	0.157718	-0.0147446	0.0904308	-0.0168574
R42 Dizziness and giddiness	28s	3216	GG	indel	-0.0008635	0.180967	-0.01397	0.949697	0.00063212
R42 Dizziness and giddiness	28s	3328	-	indel	0.00071562	0.154641	-0.0148667	0.150817	0.0142966
R42 Dizziness and giddiness	28s	3328	C	SNV	0.00143791	0.188183	-0.0137212	0.0909604	0.0168869
R42 Dizziness and giddiness	28s	3329	CC	indel	-0.0005088	0.178792	-0.0140187	0.331264	-0.0097082
R42 Dizziness and giddiness	28s	3335	-	indel	0.00200847	0.149981	-0.0150326	0.061392	0.0186005
R42 Dizziness and giddiness	28s	3336	-	indel	0.00162649	0.150548	-0.0150139	0.0794641	0.0174544
R42 Dizziness and giddiness	28s	3337	-	indel	0.0006638	0.158256	-0.0147415	0.25821	0.0114147
R42 Dizziness and giddiness	28s	3348	G	SNV	0.00116871	0.184212	-0.0138513	0.607822	0.00540985
R42 Dizziness and giddiness	28s	3391	-	indel	0.00089768	0.172355	-0.0142331	0.374457	0.00882071
R42 Dizziness and giddiness	28s	3392	-	indel	0.00089768	0.172355	-0.0142331	0.374457	0.00882071
R42 Dizziness and giddiness	28s	3393	-	indel	0.00089768	0.172355	-0.0142331	0.374457	0.00882071
R42 Dizziness and giddiness	28s	3473	-	indel	0.00175958	0.153292	-0.0149091	0.0801648	0.0174321
R42 Dizziness and giddiness	28s	3490	A	SNV	-0.0008977	0.172355	-0.0142331	0.374457	-0.0088207
R42 Dizziness and giddiness	28s	3492	-	indel	0.00084523	0.163919	-0.0145274	0.235926	0.0118699
R42 Dizziness and giddiness	28s	3493	-	indel	0.00084523	0.163919	-0.0145274	0.235926	0.0118699
R42 Dizziness and giddiness	28s	3494	-	indel	0.00084523	0.163919	-0.0145274	0.235926	0.0118699
R42 Dizziness and giddiness	28s	3495	-	indel	0.00162649	0.150548	-0.0150139	0.0794641	0.0174544
R42 Dizziness and giddiness	28s	3496	-	indel	0.00162649	0.150548	-0.0150139	0.0794641	0.0174544
R42 Dizziness and giddiness	28s	3497	-	indel	0.00162649	0.150548	-0.0150139	0.0794641	0.0174544
R42 Dizziness and giddiness	28s	3512	A	SNV	0.00020432	0.171222	-0.0142764	0.476419	-0.0072199
R42 Dizziness and giddiness	28s	3513	GCAG	indel	-0.0022563	0.180771	-0.0139554	0.507498	-0.0066447
R42 Dizziness and giddiness	28s	3513	GCGGCAG	indel	0.00115269	0.173176	-0.0142027	0.124245	0.0150043
R42 Dizziness and giddiness	28s	4766	-	indel	0.0013071	0.178114	-0.0140396	0.19015	0.0129794
R42 Dizziness and giddiness	28s	4788	-	indel	0.00079802	0.179825	-0.0139846	0.327927	0.00970289
R42 Dizziness and giddiness	28s	4804	-	indel	0.00037871	0.19901	-0.0134085	0.279568	0.0108043
R42 Dizziness and giddiness	28s	4804	CC	indel	0.000661	0.179186	-0.0140082	0.992321	9.54016e-05
R42 Dizziness and giddiness	28s	4804	CCC	indel	-0.0023295	0.169931	-0.0143186	0.378974	-0.0087725
R42 Dizziness and giddiness	28s	4816	G	SNV	-0.0013671	0.172619	-0.014227	0.492101	-0.0068388
R42 Dizziness and giddiness	28s	4912	T	SNV	0.001288	0.175424	-0.0141287	0.345288	0.00935665
R42 Dizziness and giddiness	28s	4934	CC	indel	-0.0010782	0.204251	-0.0132638	0.277312	-0.0110032
R42 Dizziness and giddiness	28s	4957	GG	indel	0.00205499	0.176937	-0.0140875	0.823286	0.00221805
R42 Dizziness and giddiness	28s	4957	-	indel	0.00078187	0.179155	-0.0140071	0.988911	0.00013731
Y83.1 Surgical operation with implant of artificial internal device	28s	59	A	SNV	-0.0004456	0.482725	0.00734477	0.533878	0.00624038
Y83.1 Surgical operation with implant of artificial internal device	28s	101	GG	indel	0.00082365	0.453309	0.00786132	0.607571	-0.0051799
Y83.1 Surgical operation with implant of artificial internal device	28s	105	G	SNV	-0.0010403	0.42554	0.00834287	0.0839931	-0.0174022
Y83.1 Surgical operation with implant of artificial internal device	28s	785	GT	indel	0.00027642	0.469773	0.00756166	0.585423	-0.0054396
Y83.1 Surgical operation with implant of artificial internal device	28s	847	-	indel	0.00277957	0.455086	0.00781714	0.346177	0.00936158
Y83.1 Surgical operation with implant of artificial internal device	28s	847	GGCG	indel	0.00027449	0.47642	0.00744921	0.684895	0.0040168
Y83.1 Surgical operation with implant of artificial internal device	28s	848	-	indel	0.00277957	0.455086	0.00781714	0.346177	0.00936158
Y83.1 Surgical operation with implant of artificial internal device	28s	849	-	indel	0.00277957	0.455086	0.00781714	0.346177	0.00936158
Y83.1 Surgical operation with implant of artificial internal device	28s	850	-	indel	0.00282197	0.46815	0.00758923	0.438554	0.0076865
Y83.1 Surgical operation with implant of artificial internal device	28s	851	-	indel	0.00282197	0.46815	0.00758923	0.438554	0.0076865
Y83.1 Surgical operation with implant of artificial internal device	28s	852	-	indel	0.00282197	0.46815	0.00758923	0.438554	0.0076865
Y83.1 Surgical operation with implant of artificial internal device	28s	882	G	SNV	0.00073938	0.472024	0.0075232	0.769125	-0.0029218
Y83.1 Surgical operation with implant of artificial internal device	28s	2110	-	indel	0.00414962	0.489235	0.00723667	0.367179	0.00908974
Y83.1 Surgical operation with implant of artificial internal device	28s	2176	GTG	indel	0.00366594	0.480917	0.00738153	0.813208	0.00241755
Y83.1 Surgical operation with implant of artificial internal device	28s	2187	TT	indel	-0.0041169	0.466787	0.00761282	0.394517	-0.0086669
Y83.1 Surgical operation with implant of artificial internal device	28s	2194	CC	indel	-0.0033314	0.491282	0.00720126	0.149224	-0.0143932
Y83.1 Surgical operation with implant of artificial internal device	28s	2964	CC	indel	-0.0008659	0.473011	0.00750618	0.442422	-0.0076517
Y83.1 Surgical operation with implant of artificial internal device	28s	3039	G	SNV	-0.004554	0.463188	0.00767267	0.0148687	-0.0243798
Y83.1 Surgical operation with implant of artificial internal device	28s	3049	CTC	indel	-0.0021659	0.47832	0.00741853	0.742434	-0.0034655
Y83.1 Surgical operation with implant of artificial internal device	28s	3125	GAG	indel	-0.0013194	0.466818	0.00761738	0.775332	0.00307534
Y83.1 Surgical operation with implant of artificial internal device	28s	3158	CC	indel	-0.0042186	0.522918	0.0066892	0.0700181	-0.0180534
Y83.1 Surgical operation with implant of artificial internal device	28s	3216	GG	indel	0.00249813	0.476557	0.00745716	0.938883	-0.0007631
Y83.1 Surgical operation with implant of artificial internal device	28s	3328	-	indel	0.00428398	0.540109	0.00642019	0.0757285	0.0176922
Y83.1 Surgical operation with implant of artificial internal device	28s	3328	C	SNV	0.0042559	0.458432	0.00775534	0.0951054	0.0167075
Y83.1 Surgical operation with implant of artificial internal device	28s	3329	CC	indel	-0.0037038	0.47461	0.00747924	0.171686	-0.0136824
Y83.1 Surgical operation with implant of artificial internal device	28s	3335	-	indel	0.00317998	0.525365	0.00665339	0.130223	0.0150669
Y83.1 Surgical operation with implant of artificial internal device	28s	3336	-	indel	0.00335953	0.533168	0.00652953	0.0965978	0.0165463
Y83.1 Surgical operation with implant of artificial internal device	28s	3337	-	indel	0.00175942	0.487208	0.00728192	0.739597	0.00337028
Y83.1 Surgical operation with implant of artificial internal device	28s	3348	G	SNV	-0.0007817	0.461925	0.00769894	0.536538	0.00660253
Y83.1 Surgical operation with implant of artificial internal device	28s	3391	-	indel	0.00221758	0.499598	0.00706379	0.0902681	0.0169794
Y83.1 Surgical operation with implant of artificial internal device	28s	3392	-	indel	0.00221758	0.499598	0.00706379	0.0902681	0.0169794
Y83.1 Surgical operation with implant of artificial internal device	28s	3393	-	indel	0.00221758	0.499598	0.00706379	0.0902681	0.0169794
Y83.1 Surgical operation with implant of artificial internal device	28s	3473	-	indel	0.00390412	0.52024	0.00673481	0.145341	0.0145306
Y83.1 Surgical operation with implant of artificial internal device	28s	3490	A	SNV	-0.0022176	0.499598	0.00706379	0.0902681	-0.0169794
Y83.1 Surgical operation with implant of artificial internal device	28s	3492	-	indel	0.00390503	0.522927	0.00668913	0.0764602	0.0178189
Y83.1 Surgical operation with implant of artificial internal device	28s	3493	-	indel	0.00390503	0.522927	0.00668913	0.0764602	0.0178189
Y83.1 Surgical operation with implant of artificial internal device	28s	3494	-	indel	0.00390503	0.522927	0.00668913	0.0764602	0.0178189
Y83.1 Surgical operation with implant of artificial internal device	28s	3495	-	indel	0.00335953	0.533168	0.00652953	0.0965978	0.0165463
Y83.1 Surgical operation with implant of artificial internal device	28s	3496	-	indel	0.00335953	0.533168	0.00652953	0.0965978	0.0165463
Y83.1 Surgical operation with implant of artificial internal device	28s	3497	-	indel	0.00335953	0.533168	0.00652953	0.0965978	0.0165463
Y83.1 Surgical operation with implant of artificial internal device	28s	3512	A	SNV	-0.0018017	0.475596	0.00746766	0.93285	-0.0008579
Y83.1 Surgical operation with implant of artificial internal device	28s	3513	GCAG	indel	-0.0005242	0.469107	0.00757286	0.361448	-0.0092
Y83.1 Surgical operation with implant of artificial internal device	28s	3513	GCGGCAG	indel	0.00130645	0.475414	0.00746619	0.8079	0.0024094
Y83.1 Surgical operation with implant of artificial internal device	28s	4766	-	indel	0.00111385	0.475343	0.00746645	0.403163	0.0083184
Y83.1 Surgical operation with implant of artificial internal device	28s	4788	-	indel	0.0007902	0.473208	0.00750275	0.752539	0.00314289
Y83.1 Surgical operation with implant of artificial internal device	28s	4804	-	indel	0.00252576	0.428524	0.00829027	0.134226	0.0150052
Y83.1 Surgical operation with implant of artificial internal device	28s	4804	CC	indel	-0.0014741	0.469601	0.00756491	0.70291	-0.003811
Y83.1 Surgical operation with implant of artificial internal device	28s	4804	CCC	indel	0.00087318	0.471907	0.00752914	0.93471	0.00081484
Y83.1 Surgical operation with implant of artificial internal device	28s	4816	G	SNV	0.00138666	0.477034	0.00744175	0.856756	-0.0017973
Y83.1 Surgical operation with implant of artificial internal device	28s	4912	T	SNV	0.00046877	0.476502	0.00744776	0.715052	0.00363525
Y83.1 Surgical operation with implant of artificial internal device	28s	4934	CC	indel	-0.0016263	0.456353	0.00780716	0.647639	-0.0046541
Y83.1 Surgical operation with implant of artificial internal device	28s	4957	GG	indel	-0.0031565	0.464532	0.0076547	0.656721	-0.0044831
Y83.1 Surgical operation with implant of artificial internal device	28s	4957	-	indel	0.00072978	0.476862	0.00744168	0.179247	0.0130934
K64.9 Haemorrhoids, unspecified	28s	59	A	SNV	0.00174683	0.494161	0.00702994	0.920175	0.00099529
K64.9 Haemorrhoids, unspecified	28s	101	GG	indel	-0.0012338	0.49198	0.00707972	0.971039	-0.0003619
K64.9 Haemorrhoids, unspecified	28s	105	G	SNV	-0.0021229	0.478579	0.0072912	0.619871	-0.0049345
K64.9 Haemorrhoids, unspecified	28s	785	GT	indel	-0.0039404	0.48178	0.00723119	0.0564105	-0.019123
K64.9 Haemorrhoids, unspecified	28s	847	-	indel	-0.000823	0.505363	0.00685097	0.564653	-0.0057076
K64.9 Haemorrhoids, unspecified	28s	847	GGCG	indel	0.00091178	0.499716	0.00693866	0.379371	0.0085794
K64.9 Haemorrhoids, unspecified	28s	848	-	indel	-0.000823	0.505363	0.00685097	0.564653	-0.0057076
K64.9 Haemorrhoids, unspecified	28s	849	-	indel	-0.000823	0.505363	0.00685097	0.564653	-0.0057076
K64.9 Haemorrhoids, unspecified	28s	850	-	indel	-0.0018399	0.500164	0.00693134	0.352713	-0.0092356
K64.9 Haemorrhoids, unspecified	28s	851	-	indel	-0.0018399	0.500164	0.00693134	0.352713	-0.0092356
K64.9 Haemorrhoids, unspecified	28s	852	-	indel	-0.0018399	0.500164	0.00693134	0.352713	-0.0092356
K64.9 Haemorrhoids, unspecified	28s	882	G	SNV	-0.0035599	0.486371	0.00715551	0.0779485	-0.0176369
K64.9 Haemorrhoids, unspecified	28s	2110	-	indel	-0.0022972	0.49858	0.00695879	0.730652	0.00346238
K64.9 Haemorrhoids, unspecified	28s	2176	GTG	indel	-0.0033364	0.490503	0.00709502	0.931588	-0.0008733
K64.9 Haemorrhoids, unspecified	28s	2187	TT	indel	0.00330052	0.4951	0.00701352	0.800442	0.00255223
K64.9 Haemorrhoids, unspecified	28s	2194	CC	indel	-0.0002248	0.49871	0.00695549	0.623012	-0.0048375
K64.9 Haemorrhoids, unspecified	28s	2964	CC	indel	0.00126506	0.493484	0.00703897	0.486312	0.00684308
K64.9 Haemorrhoids, unspecified	28s	3039	G	SNV	0.00273647	0.497471	0.00697491	0.24531	0.0114453
K64.9 Haemorrhoids, unspecified	28s	3049	CTC	indel	0.00191347	0.490791	0.00708458	0.893464	0.00138712
K64.9 Haemorrhoids, unspecified	28s	3125	GAG	indel	0.00160943	0.488717	0.00712147	0.85794	0.00188835
K64.9 Haemorrhoids, unspecified	28s	3158	CC	indel	0.00318971	0.456288	0.00766346	0.139837	0.0146878
K64.9 Haemorrhoids, unspecified	28s	3216	GG	indel	-0.0022353	0.504394	0.00687334	0.754821	-0.0031196
K64.9 Haemorrhoids, unspecified	28s	3328	-	indel	-0.0032535	0.441938	0.00791551	0.135903	-0.0148202
K64.9 Haemorrhoids, unspecified	28s	3328	C	SNV	-0.0035024	0.511022	0.00675793	0.100454	-0.0163454
K64.9 Haemorrhoids, unspecified	28s	3329	CC	indel	0.00343974	0.493069	0.00704563	0.114746	0.0156473
K64.9 Haemorrhoids, unspecified	28s	3335	-	indel	-0.003019	0.442925	0.00789667	0.113571	-0.0157445
K64.9 Haemorrhoids, unspecified	28s	3336	-	indel	-0.0023805	0.456657	0.00766206	0.274541	-0.0108661
K64.9 Haemorrhoids, unspecified	28s	3337	-	indel	-0.0018884	0.47398	0.00737361	0.612642	-0.0050857
K64.9 Haemorrhoids, unspecified	28s	3348	G	SNV	0.00119978	0.490363	0.00709263	0.894685	0.00138703
K64.9 Haemorrhoids, unspecified	28s	3391	-	indel	0.00065935	0.493981	0.00703304	0.934105	0.00081374
K64.9 Haemorrhoids, unspecified	28s	3392	-	indel	0.00065935	0.493981	0.00703304	0.934105	0.00081374
K64.9 Haemorrhoids, unspecified	28s	3393	-	indel	0.00065935	0.493981	0.00703304	0.934105	0.00081374
K64.9 Haemorrhoids, unspecified	28s	3473	-	indel	-0.002969	0.452062	0.00773812	0.168265	-0.0137127
K64.9 Haemorrhoids, unspecified	28s	3490	A	SNV	-0.0006594	0.493981	0.00703304	0.934105	-0.0008137
K64.9 Haemorrhoids, unspecified	28s	3492	-	indel	-0.0025315	0.469518	0.00744129	0.381759	-0.0087066
K64.9 Haemorrhoids, unspecified	28s	3493	-	indel	-0.0025315	0.469518	0.00744129	0.381759	-0.0087066
K64.9 Haemorrhoids, unspecified	28s	3494	-	indel	-0.0025315	0.469518	0.00744129	0.381759	-0.0087066
K64.9 Haemorrhoids, unspecified	28s	3495	-	indel	-0.0023805	0.456657	0.00766206	0.274541	-0.0108661
K64.9 Haemorrhoids, unspecified	28s	3496	-	indel	-0.0023805	0.456657	0.00766206	0.274541	-0.0108661
K64.9 Haemorrhoids, unspecified	28s	3497	-	indel	-0.0023805	0.456657	0.00766206	0.274541	-0.0108661
K64.9 Haemorrhoids, unspecified	28s	3512	A	SNV	0.00050817	0.504167	0.00687039	0.616094	-0.0050507
K64.9 Haemorrhoids, unspecified	28s	3513	GCAG	indel	0.00074839	0.497307	0.00697699	0.230615	0.0119683
K64.9 Haemorrhoids, unspecified	28s	3513	GCGGCAG	indel	-0.0004019	0.492259	0.00705952	0.969516	-0.0003774
K64.9 Haemorrhoids, unspecified	28s	4766	-	indel	-0.002114	0.491372	0.00707367	0.463544	-0.0072605
K64.9 Haemorrhoids, unspecified	28s	4788	-	indel	-0.0015225	0.493337	0.00704155	0.622903	-0.0048668
K64.9 Haemorrhoids, unspecified	28s	4804	-	indel	-0.0028664	0.534471	0.00639571	0.232253	-0.0118964
K64.9 Haemorrhoids, unspecified	28s	4804	CC	indel	0.00246823	0.505853	0.00684063	0.256159	0.011145
K64.9 Haemorrhoids, unspecified	28s	4804	CCC	indel	0.0005528	0.470598	0.00742043	0.288248	0.0104374
K64.9 Haemorrhoids, unspecified	28s	4816	G	SNV	0.00067096	0.473784	0.00736695	0.324763	0.00969064
K64.9 Haemorrhoids, unspecified	28s	4912	T	SNV	-0.0019981	0.485246	0.00717448	0.3379	-0.00949
K64.9 Haemorrhoids, unspecified	28s	4934	CC	indel	0.00121855	0.492977	0.00706275	0.990189	-0.0001231
K64.9 Haemorrhoids, unspecified	28s	4957	GG	indel	0.00100334	0.494131	0.00703281	0.952572	0.00058736
K64.9 Haemorrhoids, unspecified	28s	4957	-	indel	0.00116504	0.495003	0.0070146	0.326346	0.00952633
K40.9 Unilateral or unspecified inguinal hernia, without obstruction or gangrene	28s	59	A	SNV	-0.0012202	0.538423	0.00480678	0.26244	0.00843502
K40.9 Unilateral or unspecified inguinal hernia, without obstruction or gangrene	28s	101	GG	indel	0.00102675	0.456319	0.0058317	0.120967	-0.0117271
K40.9 Unilateral or unspecified inguinal hernia, without obstruction or gangrene	28s	105	G	SNV	0.00270556	0.505912	0.0052021	0.588833	-0.0040793
K40.9 Unilateral or unspecified inguinal hernia, without obstruction or gangrene	28s	785	GT	indel	0.00594992	0.535188	0.00484409	0.11425	0.0117384
K40.9 Unilateral or unspecified inguinal hernia, without obstruction or gangrene	28s	847	-	indel	0.0038021	0.498806	0.00528556	0.239779	0.00879451
K40.9 Unilateral or unspecified inguinal hernia, without obstruction or gangrene	28s	847	GGCG	indel	0.00191026	0.528018	0.00492952	0.417553	0.00600576
K40.9 Unilateral or unspecified inguinal hernia, without obstruction or gangrene	28s	848	-	indel	0.0038021	0.498806	0.00528556	0.239779	0.00879451
K40.9 Unilateral or unspecified inguinal hernia, without obstruction or gangrene	28s	849	-	indel	0.0038021	0.498806	0.00528556	0.239779	0.00879451
K40.9 Unilateral or unspecified inguinal hernia, without obstruction or gangrene	28s	850	-	indel	0.00413925	0.517616	0.00505413	0.440291	0.00576699
K40.9 Unilateral or unspecified inguinal hernia, without obstruction or gangrene	28s	851	-	indel	0.00413925	0.517616	0.00505413	0.440291	0.00576699
K40.9 Unilateral or unspecified inguinal hernia, without obstruction or gangrene	28s	852	-	indel	0.00413925	0.517616	0.00505413	0.440291	0.00576699
K40.9 Unilateral or unspecified inguinal hernia, without obstruction or gangrene	28s	882	G	SNV	0.00519862	0.529771	0.00490831	0.187202	0.00981119
K40.9 Unilateral or unspecified inguinal hernia, without obstruction or gangrene	28s	2110	-	indel	0.00482729	0.531312	0.00489194	0.648966	0.00345206
K40.9 Unilateral or unspecified inguinal hernia, without obstruction or gangrene	28s	2176	GTG	indel	0.0050978	0.526337	0.00495553	0.917203	0.00079877
K40.9 Unilateral or unspecified inguinal hernia, without obstruction or gangrene	28s	2187	TT	indel	-0.0037332	0.524995	0.00496556	0.714256	0.00279921
K40.9 Unilateral or unspecified inguinal hernia, without obstruction or gangrene	28s	2194	CC	indel	-0.0018801	0.527661	0.00493453	0.712013	-0.0027659
K40.9 Unilateral or unspecified inguinal hernia, without obstruction or gangrene	28s	2964	CC	indel	0.00203464	0.52423	0.00497446	0.272683	0.00814719
K40.9 Unilateral or unspecified inguinal hernia, without obstruction or gangrene	28s	3039	G	SNV	0.0001991	0.522936	0.0049901	0.90558	0.0008884
K40.9 Unilateral or unspecified inguinal hernia, without obstruction or gangrene	28s	3049	CTC	indel	0.00082027	0.492994	0.00535648	0.0368584	0.0164571
K40.9 Unilateral or unspecified inguinal hernia, without obstruction or gangrene	28s	3125	GAG	indel	-0.001735	0.506017	0.00519826	0.482776	0.00568721
K40.9 Unilateral or unspecified inguinal hernia, without obstruction or gangrene	28s	3158	CC	indel	-0.0016193	0.494152	0.0053445	0.252487	0.00862133
K40.9 Unilateral or unspecified inguinal hernia, without obstruction or gangrene	28s	3216	GG	indel	0.00654909	0.46286	0.00574232	0.0750742	0.0131889
K40.9 Unilateral or unspecified inguinal hernia, without obstruction or gangrene	28s	3328	-	indel	0.0021621	0.495607	0.00533046	0.436946	-0.0058502
K40.9 Unilateral or unspecified inguinal hernia, without obstruction or gangrene	28s	3328	C	SNV	0.00126459	0.534204	0.0048564	0.308108	-0.0076875
K40.9 Unilateral or unspecified inguinal hernia, without obstruction or gangrene	28s	3329	CC	indel	-0.0046431	0.522002	0.00500119	0.774096	-0.0021627
K40.9 Unilateral or unspecified inguinal hernia, without obstruction or gangrene	28s	3335	-	indel	0.00038836	0.470509	0.00564348	0.0952619	-0.0125686
K40.9 Unilateral or unspecified inguinal hernia, without obstruction or gangrene	28s	3336	-	indel	0.00085299	0.472604	0.00561751	0.125791	-0.0115348
K40.9 Unilateral or unspecified inguinal hernia, without obstruction or gangrene	28s	3337	-	indel	-7.12e-06	0.442874	0.00600384	0.0299212	-0.0166132
K40.9 Unilateral or unspecified inguinal hernia, without obstruction or gangrene	28s	3348	G	SNV	-0.0005582	0.50088	0.00525977	0.237248	0.00949371
K40.9 Unilateral or unspecified inguinal hernia, without obstruction or gangrene	28s	3391	-	indel	-0.004646	0.491609	0.00537391	0.0482065	-0.0146934
K40.9 Unilateral or unspecified inguinal hernia, without obstruction or gangrene	28s	3392	-	indel	-0.004646	0.491609	0.00537391	0.0482065	-0.0146934
K40.9 Unilateral or unspecified inguinal hernia, without obstruction or gangrene	28s	3393	-	indel	-0.004646	0.491609	0.00537391	0.0482065	-0.0146934
K40.9 Unilateral or unspecified inguinal hernia, without obstruction or gangrene	28s	3473	-	indel	0.00218269	0.494551	0.0053414	0.348595	-0.0070637
K40.9 Unilateral or unspecified inguinal hernia, without obstruction or gangrene	28s	3490	A	SNV	0.00464598	0.491609	0.00537391	0.0482065	0.0146934
K40.9 Unilateral or unspecified inguinal hernia, without obstruction or gangrene	28s	3492	-	indel	0.000862	0.485603	0.00545141	0.160378	-0.0106243
K40.9 Unilateral or unspecified inguinal hernia, without obstruction or gangrene	28s	3493	-	indel	0.000862	0.485603	0.00545141	0.160378	-0.0106243
K40.9 Unilateral or unspecified inguinal hernia, without obstruction or gangrene	28s	3494	-	indel	0.000862	0.485603	0.00545141	0.160378	-0.0106243
K40.9 Unilateral or unspecified inguinal hernia, without obstruction or gangrene	28s	3495	-	indel	0.00085299	0.472604	0.00561751	0.125791	-0.0115348
K40.9 Unilateral or unspecified inguinal hernia, without obstruction or gangrene	28s	3496	-	indel	0.00085299	0.472604	0.00561751	0.125791	-0.0115348
K40.9 Unilateral or unspecified inguinal hernia, without obstruction or gangrene	28s	3497	-	indel	0.00085299	0.472604	0.00561751	0.125791	-0.0115348
K40.9 Unilateral or unspecified inguinal hernia, without obstruction or gangrene	28s	3512	A	SNV	0.0015402	0.475901	0.00557215	0.0373625	0.0159037
K40.9 Unilateral or unspecified inguinal hernia, without obstruction or gangrene	28s	3513	GCAG	indel	-0.0019735	0.516051	0.00507313	0.151482	-0.0108763
K40.9 Unilateral or unspecified inguinal hernia, without obstruction or gangrene	28s	3513	GCGGCAG	indel	9.14628e-05	0.519444	0.00503251	0.753529	-0.0023429
K40.9 Unilateral or unspecified inguinal hernia, without obstruction or gangrene	28s	4766	-	indel	5.24935e-05	0.522184	0.00499901	0.884915	-0.001086
K40.9 Unilateral or unspecified inguinal hernia, without obstruction or gangrene	28s	4788	-	indel	-2.47e-06	0.522301	0.00499759	0.962223	0.00035525
K40.9 Unilateral or unspecified inguinal hernia, without obstruction or gangrene	28s	4804	-	indel	0.00116886	0.52407	0.00498335	0.97465	-0.0002399
K40.9 Unilateral or unspecified inguinal hernia, without obstruction or gangrene	28s	4804	CC	indel	-0.0016286	0.510839	0.0051367	0.334627	-0.0072495
K40.9 Unilateral or unspecified inguinal hernia, without obstruction or gangrene	28s	4804	CCC	indel	0.00317215	0.496898	0.00530985	0.252819	0.00851538
K40.9 Unilateral or unspecified inguinal hernia, without obstruction or gangrene	28s	4816	G	SNV	0.00284279	0.517174	0.00506148	0.775606	0.00212656
K40.9 Unilateral or unspecified inguinal hernia, without obstruction or gangrene	28s	4912	T	SNV	-0.0004732	0.520795	0.00501608	0.842329	-0.0014903
K40.9 Unilateral or unspecified inguinal hernia, without obstruction or gangrene	28s	4934	CC	indel	-0.0010656	0.556349	0.00460488	0.438613	0.00591091
K40.9 Unilateral or unspecified inguinal hernia, without obstruction or gangrene	28s	4957	GG	indel	-0.0038208	0.494211	0.00534267	0.196189	-0.0098177
K40.9 Unilateral or unspecified inguinal hernia, without obstruction or gangrene	28s	4957	-	indel	0.00238715	0.522651	0.00499346	0.944252	0.00051827
K52.9 Non-infective gastro-enteritis and colitis, unspecified	28s	59	A	SNV	-0.0024369	0.0707334	0.0139955	0.368995	-0.0067088
K52.9 Non-infective gastro-enteritis and colitis, unspecified	28s	101	GG	indel	0.003131	0.0871431	0.0132763	0.288404	0.00796201
K52.9 Non-infective gastro-enteritis and colitis, unspecified	28s	105	G	SNV	0.00237776	0.0770171	0.0137052	0.725971	0.00261755
K52.9 Non-infective gastro-enteritis and colitis, unspecified	28s	785	GT	indel	0.00195589	0.0748241	0.0137941	0.631428	0.00354753
K52.9 Non-infective gastro-enteritis and colitis, unspecified	28s	847	-	indel	-0.0006037	0.0737629	0.0138518	0.929899	0.0006521
K52.9 Non-infective gastro-enteritis and colitis, unspecified	28s	847	GGCG	indel	9.74617e-05	0.0735824	0.0138538	0.803848	-0.0018368
K52.9 Non-infective gastro-enteritis and colitis, unspecified	28s	848	-	indel	-0.0006037	0.0737629	0.0138518	0.929899	0.0006521
K52.9 Non-infective gastro-enteritis and colitis, unspecified	28s	849	-	indel	-0.0006037	0.0737629	0.0138518	0.929899	0.0006521
K52.9 Non-infective gastro-enteritis and colitis, unspecified	28s	850	-	indel	-0.0004375	0.0743322	0.013818	0.908588	-0.0008511
K52.9 Non-infective gastro-enteritis and colitis, unspecified	28s	851	-	indel	-0.0004375	0.0743322	0.013818	0.908588	-0.0008511
K52.9 Non-infective gastro-enteritis and colitis, unspecified	28s	852	-	indel	-0.0004375	0.0743322	0.013818	0.908588	-0.0008511
K52.9 Non-infective gastro-enteritis and colitis, unspecified	28s	882	G	SNV	0.00164315	0.0745152	0.0138084	0.665829	0.00319327
K52.9 Non-infective gastro-enteritis and colitis, unspecified	28s	2110	-	indel	0.00392772	0.0816752	0.0134856	0.106235	0.0121332
K52.9 Non-infective gastro-enteritis and colitis, unspecified	28s	2176	GTG	indel	0.00449331	0.0882707	0.0132144	0.0917405	0.0128302
K52.9 Non-infective gastro-enteritis and colitis, unspecified	28s	2187	TT	indel	-0.0038068	0.0702825	0.0140159	0.0862283	-0.0129871
K52.9 Non-infective gastro-enteritis and colitis, unspecified	28s	2194	CC	indel	-0.0010224	0.0748864	0.0137932	0.810816	-0.0017709
K52.9 Non-infective gastro-enteritis and colitis, unspecified	28s	2964	CC	indel	0.00104402	0.0742326	0.0138217	0.346111	0.00692319
K52.9 Non-infective gastro-enteritis and colitis, unspecified	28s	3039	G	SNV	0.00177033	0.0754378	0.0137657	0.201897	0.00946186
K52.9 Non-infective gastro-enteritis and colitis, unspecified	28s	3049	CTC	indel	-0.001045	0.0746343	0.013806	0.896176	-0.0010197
K52.9 Non-infective gastro-enteritis and colitis, unspecified	28s	3125	GAG	indel	7.44659e-05	0.0722409	0.0139276	0.736427	0.00268316
K52.9 Non-infective gastro-enteritis and colitis, unspecified	28s	3158	CC	indel	-0.000499	0.0713579	0.0139733	0.657829	0.0032978
K52.9 Non-infective gastro-enteritis and colitis, unspecified	28s	3216	GG	indel	0.00382074	0.0600498	0.014579	0.0718788	0.0132504
K52.9 Non-infective gastro-enteritis and colitis, unspecified	28s	3328	-	indel	0.00109577	0.0734393	0.013883	0.904548	-0.000892
K52.9 Non-infective gastro-enteritis and colitis, unspecified	28s	3328	C	SNV	-0.0002125	0.0760412	0.0137385	0.46214	-0.0054874
K52.9 Non-infective gastro-enteritis and colitis, unspecified	28s	3329	CC	indel	-0.0013531	0.0740292	0.0138313	0.785014	0.00203104
K52.9 Non-infective gastro-enteritis and colitis, unspecified	28s	3335	-	indel	-0.0001624	0.0672572	0.0141879	0.384071	-0.0064819
K52.9 Non-infective gastro-enteritis and colitis, unspecified	28s	3336	-	indel	0.00034302	0.069362	0.0140819	0.555988	-0.0043848
K52.9 Non-infective gastro-enteritis and colitis, unspecified	28s	3337	-	indel	0.00128298	0.0772022	0.0137091	0.804505	0.00186596
K52.9 Non-infective gastro-enteritis and colitis, unspecified	28s	3348	G	SNV	-0.000677	0.0752147	0.013781	0.833241	-0.0016699
K52.9 Non-infective gastro-enteritis and colitis, unspecified	28s	3391	-	indel	-0.0012883	0.0721559	0.0139263	0.611273	-0.0037595
K52.9 Non-infective gastro-enteritis and colitis, unspecified	28s	3392	-	indel	-0.0012883	0.0721559	0.0139263	0.611273	-0.0037595
K52.9 Non-infective gastro-enteritis and colitis, unspecified	28s	3393	-	indel	-0.0012883	0.0721559	0.0139263	0.611273	-0.0037595
K52.9 Non-infective gastro-enteritis and colitis, unspecified	28s	3473	-	indel	0.0003856	0.0723214	0.0139311	0.791975	-0.0019645
K52.9 Non-infective gastro-enteritis and colitis, unspecified	28s	3490	A	SNV	0.00128825	0.0721559	0.0139263	0.611273	0.00375952
K52.9 Non-infective gastro-enteritis and colitis, unspecified	28s	3492	-	indel	-0.001733	0.0640344	0.0143519	0.122162	-0.0115706
K52.9 Non-infective gastro-enteritis and colitis, unspecified	28s	3493	-	indel	-0.001733	0.0640344	0.0143519	0.122162	-0.0115706
K52.9 Non-infective gastro-enteritis and colitis, unspecified	28s	3494	-	indel	-0.001733	0.0640344	0.0143519	0.122162	-0.0115706
K52.9 Non-infective gastro-enteritis and colitis, unspecified	28s	3495	-	indel	0.00034302	0.069362	0.0140819	0.555988	-0.0043848
K52.9 Non-infective gastro-enteritis and colitis, unspecified	28s	3496	-	indel	0.00034302	0.069362	0.0140819	0.555988	-0.0043848
K52.9 Non-infective gastro-enteritis and colitis, unspecified	28s	3497	-	indel	0.00034302	0.069362	0.0140819	0.555988	-0.0043848
K52.9 Non-infective gastro-enteritis and colitis, unspecified	28s	3512	A	SNV	-9.22e-05	0.0729577	0.013892	0.822776	0.00169412
K52.9 Non-infective gastro-enteritis and colitis, unspecified	28s	3513	GCAG	indel	0.0001756	0.0743023	0.0138186	0.835244	0.00156041
K52.9 Non-infective gastro-enteritis and colitis, unspecified	28s	3513	GCGGCAG	indel	-0.0021318	0.0732295	0.0138711	0.678984	-0.0030699
K52.9 Non-infective gastro-enteritis and colitis, unspecified	28s	4766	-	indel	-0.0005842	0.0739864	0.0138336	0.866264	-0.0012504
K52.9 Non-infective gastro-enteritis and colitis, unspecified	28s	4788	-	indel	-0.0010653	0.0741472	0.0138259	0.779619	-0.002078
K52.9 Non-infective gastro-enteritis and colitis, unspecified	28s	4804	-	indel	-0.0018708	0.0855546	0.0133314	0.213693	-0.0093019
K52.9 Non-infective gastro-enteritis and colitis, unspecified	28s	4804	CC	indel	0.00030398	0.0741373	0.0138281	0.994554	5.0622e-05
K52.9 Non-infective gastro-enteritis and colitis, unspecified	28s	4804	CCC	indel	2.61863e-05	0.0740905	0.013836	0.978192	0.00020241
K52.9 Non-infective gastro-enteritis and colitis, unspecified	28s	4816	G	SNV	0.00235891	0.0712287	0.0139744	0.546856	0.00445909
K52.9 Non-infective gastro-enteritis and colitis, unspecified	28s	4912	T	SNV	-0.0011377	0.0734595	0.01386	0.756723	-0.0022978
K52.9 Non-infective gastro-enteritis and colitis, unspecified	28s	4934	CC	indel	0.00108334	0.0885318	0.0132164	0.226325	0.0091109
K52.9 Non-infective gastro-enteritis and colitis, unspecified	28s	4957	GG	indel	-0.0012312	0.0700777	0.0140322	0.439453	-0.0057853
K52.9 Non-infective gastro-enteritis and colitis, unspecified	28s	4957	-	indel	0.00241268	0.0748474	0.0137932	0.16485	0.010128
R19.4 Change in bowel habit	28s	59	A	SNV	0.00056753	0.793401	-0.0020441	0.535671	0.00463936
R19.4 Change in bowel habit	28s	101	GG	indel	-0.0009551	0.854722	-0.0014317	0.349408	-0.00704
R19.4 Change in bowel habit	28s	105	G	SNV	0.00137247	0.789629	-0.0020838	0.658153	0.00331581
R19.4 Change in bowel habit	28s	785	GT	indel	-0.0007397	0.818037	-0.0017952	0.0613884	-0.0140145
R19.4 Change in bowel habit	28s	847	-	indel	-0.0013338	0.766968	-0.0023137	0.142844	-0.0109181
R19.4 Change in bowel habit	28s	847	GGCG	indel	-0.0011873	0.806941	-0.0019069	0.849671	-0.0014073
R19.4 Change in bowel habit	28s	848	-	indel	-0.0013338	0.766968	-0.0023137	0.142844	-0.0109181
R19.4 Change in bowel habit	28s	849	-	indel	-0.0013338	0.766968	-0.0023137	0.142844	-0.0109181
R19.4 Change in bowel habit	28s	850	-	indel	-0.0012912	0.787173	-0.0021068	0.0703072	-0.013518
R19.4 Change in bowel habit	28s	851	-	indel	-0.0012912	0.787173	-0.0021068	0.0703072	-0.013518
R19.4 Change in bowel habit	28s	852	-	indel	-0.0012912	0.787173	-0.0021068	0.0703072	-0.013518
R19.4 Change in bowel habit	28s	882	G	SNV	-0.0009682	0.81358	-0.0018399	0.0542008	-0.0144148
R19.4 Change in bowel habit	28s	2110	-	indel	0.00284643	0.779417	-0.0021862	0.224853	0.0091634
R19.4 Change in bowel habit	28s	2176	GTG	indel	0.00401558	0.736825	-0.0026255	0.057998	0.0144904
R19.4 Change in bowel habit	28s	2187	TT	indel	-0.0037546	0.825851	-0.0017169	0.0607254	-0.0142617
R19.4 Change in bowel habit	28s	2194	CC	indel	-0.0025755	0.78103	-0.0021693	0.104512	-0.0120856
R19.4 Change in bowel habit	28s	2964	CC	indel	-1.56e-06	0.805082	-0.0019254	0.898837	-0.000941
R19.4 Change in bowel habit	28s	3039	G	SNV	-0.0041171	0.818446	-0.0017908	0.0103385	-0.0191524
R19.4 Change in bowel habit	28s	3049	CTC	indel	-0.0017999	0.790184	-0.0020765	0.398804	-0.0066298
R19.4 Change in bowel habit	28s	3125	GAG	indel	-0.000883	0.798621	-0.0019921	0.824666	-0.0017759
R19.4 Change in bowel habit	28s	3158	CC	indel	-0.0038298	0.741526	-0.002576	0.0523401	-0.014458
R19.4 Change in bowel habit	28s	3216	GG	indel	0.00230846	0.851188	-0.0014658	0.276721	0.00806499
R19.4 Change in bowel habit	28s	3328	-	indel	0.00396931	0.712555	-0.0028799	0.038179	0.0154379
R19.4 Change in bowel habit	28s	3328	C	SNV	0.00362812	0.826316	-0.0017121	0.0855623	0.0128562
R19.4 Change in bowel habit	28s	3329	CC	indel	-0.0033729	0.803379	-0.0019426	0.18632	-0.0098844
R19.4 Change in bowel habit	28s	3335	-	indel	0.00313808	0.741897	-0.0025735	0.12339	0.0114751
R19.4 Change in bowel habit	28s	3336	-	indel	0.00319747	0.736537	-0.0026294	0.10923	0.0119352
R19.4 Change in bowel habit	28s	3337	-	indel	0.00143138	0.787288	-0.0021096	0.709326	0.00282131
R19.4 Change in bowel habit	28s	3348	G	SNV	0.00033005	0.811538	-0.0018612	0.776863	0.00225192
R19.4 Change in bowel habit	28s	3391	-	indel	0.00277452	0.773198	-0.0022492	0.0974627	0.0123774
R19.4 Change in bowel habit	28s	3392	-	indel	0.00277452	0.773198	-0.0022492	0.0974627	0.0123774
R19.4 Change in bowel habit	28s	3393	-	indel	0.00277452	0.773198	-0.0022492	0.0974627	0.0123774
R19.4 Change in bowel habit	28s	3473	-	indel	0.00336846	0.751116	-0.002478	0.160776	0.0104643
R19.4 Change in bowel habit	28s	3490	A	SNV	-0.0027745	0.773198	-0.0022492	0.0974627	-0.0123774
R19.4 Change in bowel habit	28s	3492	-	indel	0.0026864	0.757499	-0.0024115	0.157081	0.0106231
R19.4 Change in bowel habit	28s	3493	-	indel	0.0026864	0.757499	-0.0024115	0.157081	0.0106231
R19.4 Change in bowel habit	28s	3494	-	indel	0.0026864	0.757499	-0.0024115	0.157081	0.0106231
R19.4 Change in bowel habit	28s	3495	-	indel	0.00319747	0.736537	-0.0026294	0.10923	0.0119352
R19.4 Change in bowel habit	28s	3496	-	indel	0.00319747	0.736537	-0.0026294	0.10923	0.0119352
R19.4 Change in bowel habit	28s	3497	-	indel	0.00319747	0.736537	-0.0026294	0.10923	0.0119352
R19.4 Change in bowel habit	28s	3512	A	SNV	-0.0002147	0.797163	-0.0020067	0.777105	-0.0021518
R19.4 Change in bowel habit	28s	3513	GCAG	indel	-0.0016347	0.808701	-0.001889	0.440278	-0.0058128
R19.4 Change in bowel habit	28s	3513	GCGGCAG	indel	0.0010152	0.798666	-0.0019903	0.539848	0.00453302
R19.4 Change in bowel habit	28s	4766	-	indel	0.00300707	0.800174	-0.0019748	0.0389037	0.0152974
R19.4 Change in bowel habit	28s	4788	-	indel	0.00257889	0.807403	-0.0019019	0.0963954	0.0123269
R19.4 Change in bowel habit	28s	4804	-	indel	0.0023117	0.869963	-0.0012788	0.111985	0.0118896
R19.4 Change in bowel habit	28s	4804	CC	indel	-0.0018972	0.810831	-0.0018678	0.657306	-0.0033077
R19.4 Change in bowel habit	28s	4804	CCC	indel	-0.0022056	0.757726	-0.0024082	0.0627157	-0.0139117
R19.4 Change in bowel habit	28s	4816	G	SNV	-0.0010082	0.782135	-0.0021587	0.337977	-0.0071369
R19.4 Change in bowel habit	28s	4912	T	SNV	0.00271124	0.784266	-0.0021361	0.0317627	0.015887
R19.4 Change in bowel habit	28s	4934	CC	indel	-0.0014217	0.816128	-0.0018182	0.833207	-0.0015987
R19.4 Change in bowel habit	28s	4957	GG	indel	-0.0018336	0.816859	-0.0018079	0.657348	-0.0033296
R19.4 Change in bowel habit	28s	4957	-	indel	0.00130308	0.80265	-0.00195	0.389695	0.00632439
Z86.6 Personal history of diseases of the nervous system and sense organs	28s	59	A	SNV	0.00187863	0.119835	0.0122909	0.131098	0.0114856
Z86.6 Personal history of diseases of the nervous system and sense organs	28s	101	GG	indel	-0.0013954	0.0976671	0.0131123	0.313651	-0.0077079
Z86.6 Personal history of diseases of the nervous system and sense organs	28s	105	G	SNV	-0.000626	0.104816	0.0128258	0.491153	-0.0052549
Z86.6 Personal history of diseases of the nervous system and sense organs	28s	785	GT	indel	0.00424209	0.116772	0.0123905	0.04371	0.0151332
Z86.6 Personal history of diseases of the nervous system and sense organs	28s	847	-	indel	0.00363319	0.0960027	0.0131544	0.0215167	0.0173436
Z86.6 Personal history of diseases of the nervous system and sense organs	28s	847	GGCG	indel	-0.0002888	0.11091	0.0125929	0.773611	-0.0021769
Z86.6 Personal history of diseases of the nervous system and sense organs	28s	848	-	indel	0.00363319	0.0960027	0.0131544	0.0215167	0.0173436
Z86.6 Personal history of diseases of the nervous system and sense organs	28s	849	-	indel	0.00363319	0.0960027	0.0131544	0.0215167	0.0173436
Z86.6 Personal history of diseases of the nervous system and sense organs	28s	850	-	indel	0.00356394	0.106657	0.0127449	0.038308	0.0155994
Z86.6 Personal history of diseases of the nervous system and sense organs	28s	851	-	indel	0.00356394	0.106657	0.0127449	0.038308	0.0155994
Z86.6 Personal history of diseases of the nervous system and sense organs	28s	852	-	indel	0.00356394	0.106657	0.0127449	0.038308	0.0155994
Z86.6 Personal history of diseases of the nervous system and sense organs	28s	882	G	SNV	0.00382021	0.114977	0.0124511	0.0597298	0.0141337
Z86.6 Personal history of diseases of the nervous system and sense organs	28s	2110	-	indel	0.00218406	0.11137	0.012581	0.949041	-0.0004909
Z86.6 Personal history of diseases of the nervous system and sense organs	28s	2176	GTG	indel	0.0037641	0.122315	0.0122205	0.365918	0.00702698
Z86.6 Personal history of diseases of the nervous system and sense organs	28s	2187	TT	indel	-0.0036783	0.108098	0.0126934	0.216678	-0.0095526
Z86.6 Personal history of diseases of the nervous system and sense organs	28s	2194	CC	indel	0.00188676	0.10567	0.0127828	0.17191	0.010289
Z86.6 Personal history of diseases of the nervous system and sense organs	28s	2964	CC	indel	-0.000824	0.111532	0.0125702	0.655808	-0.0033642
Z86.6 Personal history of diseases of the nervous system and sense organs	28s	3039	G	SNV	-0.0020846	0.10961	0.0126376	0.164469	-0.0105347
Z86.6 Personal history of diseases of the nervous system and sense organs	28s	3049	CTC	indel	-0.0046372	0.119346	0.0123063	0.165743	-0.0111179
Z86.6 Personal history of diseases of the nervous system and sense organs	28s	3125	GAG	indel	-0.0050931	0.12261	0.0122052	0.24099	-0.0096383
Z86.6 Personal history of diseases of the nervous system and sense organs	28s	3158	CC	indel	-0.0042403	0.13216	0.0119047	0.0500246	-0.014847
Z86.6 Personal history of diseases of the nervous system and sense organs	28s	3216	GG	indel	0.00284519	0.103569	0.0128769	0.472017	0.00541682
Z86.6 Personal history of diseases of the nervous system and sense organs	28s	3328	-	indel	0.00365486	0.136123	0.0117938	0.0933442	0.0127093
Z86.6 Personal history of diseases of the nervous system and sense organs	28s	3328	C	SNV	0.00458869	0.104871	0.0128098	0.0427123	0.0154134
Z86.6 Personal history of diseases of the nervous system and sense organs	28s	3329	CC	indel	-0.0049319	0.112135	0.0125493	0.0258403	-0.0169505
Z86.6 Personal history of diseases of the nervous system and sense organs	28s	3335	-	indel	0.00434407	0.139172	0.0116997	0.0408847	0.0154686
Z86.6 Personal history of diseases of the nervous system and sense organs	28s	3336	-	indel	0.00408877	0.139259	0.0116987	0.0498921	0.0148446
Z86.6 Personal history of diseases of the nervous system and sense organs	28s	3337	-	indel	0.00406773	0.135765	0.011808	0.128739	0.0116932
Z86.6 Personal history of diseases of the nervous system and sense organs	28s	3348	G	SNV	-0.0043315	0.117999	0.0123541	0.374656	-0.0072401
Z86.6 Personal history of diseases of the nervous system and sense organs	28s	3391	-	indel	-0.0003682	0.115016	0.0124531	0.565581	0.00434633
Z86.6 Personal history of diseases of the nervous system and sense organs	28s	3392	-	indel	-0.0003682	0.115016	0.0124531	0.565581	0.00434633
Z86.6 Personal history of diseases of the nervous system and sense organs	28s	3393	-	indel	-0.0003682	0.115016	0.0124531	0.565581	0.00434633
Z86.6 Personal history of diseases of the nervous system and sense organs	28s	3473	-	indel	0.00461484	0.137453	0.0117489	0.040457	0.0155367
Z86.6 Personal history of diseases of the nervous system and sense organs	28s	3490	A	SNV	0.0003682	0.115016	0.0124531	0.565581	-0.0043463
Z86.6 Personal history of diseases of the nervous system and sense organs	28s	3492	-	indel	0.00451073	0.134176	0.0118432	0.0361991	0.015987
Z86.6 Personal history of diseases of the nervous system and sense organs	28s	3493	-	indel	0.00451073	0.134176	0.0118432	0.0361991	0.015987
Z86.6 Personal history of diseases of the nervous system and sense organs	28s	3494	-	indel	0.00451073	0.134176	0.0118432	0.0361991	0.015987
Z86.6 Personal history of diseases of the nervous system and sense organs	28s	3495	-	indel	0.00408877	0.139259	0.0116987	0.0498921	0.0148446
Z86.6 Personal history of diseases of the nervous system and sense organs	28s	3496	-	indel	0.00408877	0.139259	0.0116987	0.0498921	0.0148446
Z86.6 Personal history of diseases of the nervous system and sense organs	28s	3497	-	indel	0.00408877	0.139259	0.0116987	0.0498921	0.0148446
Z86.6 Personal history of diseases of the nervous system and sense organs	28s	3512	A	SNV	-0.0025376	0.119036	0.0123221	0.408586	-0.0063946
Z86.6 Personal history of diseases of the nervous system and sense organs	28s	3513	GCAG	indel	0.00069304	0.111644	0.0125666	0.999607	-3.77e-06
Z86.6 Personal history of diseases of the nervous system and sense organs	28s	3513	GCGGCAG	indel	-0.0002794	0.110298	0.0126151	0.661563	-0.0033161
Z86.6 Personal history of diseases of the nervous system and sense organs	28s	4766	-	indel	0.00284215	0.112878	0.0125226	0.120582	0.0117143
Z86.6 Personal history of diseases of the nervous system and sense organs	28s	4788	-	indel	0.00221158	0.111323	0.012577	0.22132	0.00923739
Z86.6 Personal history of diseases of the nervous system and sense organs	28s	4804	-	indel	0.00136989	0.10528	0.0128112	0.550628	0.0045467
Z86.6 Personal history of diseases of the nervous system and sense organs	28s	4804	CC	indel	-0.0001735	0.112963	0.0125224	0.749371	0.00241626
Z86.6 Personal history of diseases of the nervous system and sense organs	28s	4804	CCC	indel	-0.0011429	0.117775	0.0123629	0.446357	-0.005763
Z86.6 Personal history of diseases of the nervous system and sense organs	28s	4816	G	SNV	-0.000394	0.11599	0.0124219	0.551109	-0.0045079
Z86.6 Personal history of diseases of the nervous system and sense organs	28s	4912	T	SNV	0.00241714	0.116025	0.0124156	0.15556	0.0107116
Z86.6 Personal history of diseases of the nervous system and sense organs	28s	4934	CC	indel	-0.0016765	0.106412	0.0127796	0.67686	-0.0032164
Z86.6 Personal history of diseases of the nervous system and sense organs	28s	4957	GG	indel	-0.0011997	0.11838	0.0123431	0.407641	0.00629141
Z86.6 Personal history of diseases of the nervous system and sense organs	28s	4957	-	indel	0.00121147	0.112329	0.0125427	0.54076	0.00457118
Z11.5 Special screening examination for other viral diseases	28s	59	A	SNV	0.00489238	0.0284032	0.0172663	0.00090953	0.025202
Z11.5 Special screening examination for other viral diseases	28s	101	GG	indel	-0.0031159	0.0149323	0.0192059	0.0126856	-0.0190475
Z11.5 Special screening examination for other viral diseases	28s	105	G	SNV	-0.0032843	0.015988	0.0189885	0.00244575	-0.0231674
Z11.5 Special screening examination for other viral diseases	28s	785	GT	indel	0.00218668	0.0238474	0.0177947	0.338976	0.00719792
[truncated: 29,892 more rows]

## Sheet: Table S4
Region	Start	End
[truncated: 59 more rows]
