# Supplementary material for: Ribosome heterogeneity arising from common and rare rRNA sequence variants affects diverse human phenotypes
Source: medRxiv. 2025 Nov 19:2025.09.02.25334953. Originally published 2025 Sep 4. Preprint. [Version 2] doi: 10.1101/2025.09.02.25334953 (PMC12424869; doi:10.1101/2025.09.02.25334953)
Supplement: Supplement 2 [file media-2.zip]

Archive with 2 entries (2 files):
- all_region.atlas_expand150_region_edge.ES.with_deletion_atlas_gap10_extension05.fa
- __MACOSX/._all_region.atlas_expand150_region_edge.ES.with_deletion_atlas_gap10_extension05.fa
